# Supplementary material for: Characterization of Multi-Drug Resistant Enterococcus faecalis Isolated from Cephalic Recording Chambers in Research Macaques (Macaca spp.)
Source: PLoS One. 2017 Jan 12;12(1):e0169293. doi: 10.1371/journal.pone.0169293 (PMC5231353; doi:10.1371/journal.pone.0169293)
Supplement: S1 Table — (XLSX) [file pone.0169293.s002.xlsx]

## Sheet: Supp Table 1 -Survey
Table S1: Cleaning Frequency and Cephalic Recording Chamber Maintenance Survey
Animal ID	# of Recording Chambers	Gross Appearance of Discharge	Cleaning Frequency - Active Recording	Cleaning Frequency - Inactive	Packing Material Used?	Topical Antibiotic Used?a	Frequency of Topical Antimicrobial Use	Systemic Antibiotic Used?	E. faecalis Isolate(s)
1	1	Purulent	Daily	3x/week	None	G	When purulent discharge is noted	Occasional Enrofloxacinl, Ceftriaxone, or Cefazolin	Isolate 1
2	1	Serous	Daily	2x/week	None	None	N/A	None
3	1	Not available	Daily	2x/week	None	Enrofloxacin 22.7 mg/ml diluted 1:20	Daily	None
4	2	Purulent with hemorrhage	Daily	2x/week	Sterile non-woven sponge balls	None	Occasionally the day of surgery	None	Isolate 2
5	3	Purulent	Daily	Every 2 weeks	None	T-PB	Every cleaning	None	Isolates 3, 4, 5
6	2	Serous	Daily	2x/week	Sterile non-woven sponge balls	T-PB	Every cleaning	None	Isolate 11
7	3	Purulent with hemorrhage	Daily	Every 2 weeks	None	None	N/A	None
8	3	Serous to purulent	Daily	Weekly	Sterile non-woven sponge balls	T-PB	Every cleaning	None	Isolate 12
9	3	Serous	Daily	2x/week	Sterile non-woven sponge balls	T-PB	Every cleaning	None	Isolate 13
10	1 (without craniotomy)	Purulent	Daily	Every 1-2 weeks if craniotomy present; as needed if no craniotomy	Sterile non-woven sponge balls, only post-operatively	None	Only post-operatively	Only with systemic clinical signs
11	2	Serous	Daily	Weekly	Kwik-sil	None	N/A	None	Isolates 14, 15
12	2	Serosanguinous to purulent	Twice daily	Immediately after recording, and 2-3 times a week	None	G	When purulent discharge is noted	None
13	3	Serous	Daily	3x/week	None	BNP	When purulent discharge is noted	None
14	2	Serous	Twice daily	1-2x week	None	BNP or G	1-2 week course when purulent discharge is noted; sometimes prophylactically for 1-2 weeks post-dura scrape or post-craniotomy	Only with systemic clinical signs
15	1	Serosanguinous to purulent	Twice daily	2x/week	Sterile petroleum jelly, occasionally with granulation tissue	BNP	When purulent discharge is noted	Only with severe chamber infection	Isolate 6
16	2	Serous	Twice daily	1-2x week	None	BNP or G	1-2 week course when purulent discharge is noted; sometimes prophylactically for 1-2 weeks post-dura scrape or post-craniotomy	Only with systemic clinical signs	Isolate 7, 8
17	3	Purulent	Daily	5x weekly (prior to November, 3 times weekly)	None	BNP	When purulent discharge is noted	None
18	2	Serous	Twice daily	Immediately after recording, and 2-3x/week	None	G	When purulent discharge is noted	None	Isolate 9
19	2	Serosanguinous	Twice daily	Immediately after recording, and 2-3x/week	None	G	When purulent discharge is noted	None	Isolate 10
20	1	Not available	Every 1-2 days	Every 3-4 weeks	Sterile petroleum jelly	None	N/A	None
21	1	Hemorrhagic	Inactive	Weekly	Sterile petroleum jelly	None	N/A	None
22	1	Serosanguinous	Daily	3x/week	None	None	N/A	Only with systemic clinical signs
23	1	Serous, slight hemorrhage	Daily	Weekly	Sterile petroleum jelly (when not on study)	None	N/A	None
24	1	Purulent with hemorrhage	N/A	Weekly	Sterile petroleum jelly	None	N/A	None
25	1	Not available	1-2 days	Every 3-4 weeks	Sterile petroleum jelly	None	N/A	None
a G = gentamicin sulfate 0.3%; T-PB = oxytetracycline 5mg/g-polymyxin B 10,000U/g; BNP = bacitracin zinc 400U/g-neomycin sulfate 5mg/g-polymyxin B 10,000U/g
