# Supplementary material for: Characterization of Multi-Drug Resistant Enterococcus faecalis Isolated from Cephalic Recording Chambers in Research Macaques (Macaca spp.)
Source: PLoS One. 2017 Jan 12;12(1):e0169293. doi: 10.1371/journal.pone.0169293 (PMC5231353; doi:10.1371/journal.pone.0169293)
Supplement: S2 Table — (XLSX) [file pone.0169293.s003.xlsx]

## Sheet: Supp Table 2 - KB Proteus
Table S2. Kirby Bauer Antimicrobial Disk Diffusion Results for 12 Proteus spp.1 Macaque Chamber Isolates
Antibiotic	# Isolates Tested	# Sensitive Isolates (%)	# Intermediate Isolates (%)	# Resistant Isolates (%)
AMP	12	1 (8%)	0	11 (92%)
AMC	12	8 (75%)	4 (25%)	0
CR	12	2 (16%)	5 (42%)	5 (42%)
GM	12	2 (16%)	0	10 (83%)
SXT	12	1 (8%)	0	11 (92%)
ENO	11	2 (18%)	0	9 (82%)
TE	12	0	0	12 (100%)
T	12	0	0	12 (100%)
CRO	12	9 (75%)	0	3 (25%)
N	12	5 (42%)	2 (16%)	5 (42%)
CZ	12	1 (8%)	2 (17%)	9 (75%)
PB	4	1 (25%)	0	3 (75%)
Sensitive, Intermediate and Resistant designations were determined by measuring the zone of inhibition (mm) and comparing to CLSI guidelines. 1Proteus mirabilis (n=6), Proteus penneri (n=1), P. vulgaris (n=4) and one unidentified species.
AMP- Ampicillin, AMC- Amoxicillin/Clavulanic Acid, B- Bacitracin, CR- Cephalothin, GM- Gentamicin, SXT- Trimethoprim-Sulfamethoxazole, ENO- Enrofloxacin, TE- Tetracycline, T- Oxytetracycline, CRO- Ceftriaxone, N- Neomycin, CZ- Cefazolin, PB- Polymixin B
