# Supplementary material for: Characterization of Multi-Drug Resistant Enterococcus faecalis Isolated from Cephalic Recording Chambers in Research Macaques (Macaca spp.)
Source: PLoS One. 2017 Jan 12;12(1):e0169293. doi: 10.1371/journal.pone.0169293 (PMC5231353; doi:10.1371/journal.pone.0169293)
Supplement: S3 Table — (XLSX) [file pone.0169293.s004.xlsx]

## Sheet: Supp Table 3 - Proteome
Table S3. Unique Proteins from E. faecalis Isolates #1, #12 and #13 as Compared to ATCC 29212
isolate_id	ref_genome_contig	ref_genome_gene	ref_genome_aa_length	ref_genome_patric_id	ref_genome_function	ref_genome_start	ref_genome_end	ref_genome_strand
isolate 1	1351.362.con.0001	6	120	fig|1351.362.peg.6	Pheromone binding protein TraC/PrgZ	4707	5078	+
isolate 1	1351.362.con.0001	8	413	fig|1351.362.peg.8	Plasmid recombination enzyme	5856	7118	-
isolate 1	1351.362.con.0001	9	211	fig|1351.362.peg.9	Chloramphenicol acetyltransferase (EC 2.3.1.28)	7408	8055	-
isolate 1	1351.362.con.0001	10	92	fig|1351.362.peg.10	Replication initiation protein, topisomerase	8190	8474	-
isolate 1	1351.362.con.0001	30	124	fig|1351.362.peg.30	FIG00629191: hypothetical protein	30602	30985	-
isolate 1	1351.362.con.0001	31	67	fig|1351.362.peg.31	hypothetical protein	31176	31385
isolate 1	1351.362.con.0001	35	43	fig|1351.362.peg.35	hypothetical protein	33732	33863	+
isolate 1	1351.362.con.0001	36	80	fig|1351.362.peg.36	hypothetical protein	34199	34447	+
isolate 1	1351.362.con.0001	37	74	fig|1351.362.peg.37	hypothetical protein	34839	35069	+
isolate 1	1351.362.con.0001	39	163	fig|1351.362.peg.39	6'-aminoglycoside N-acetyltransferase (EC 2.3.1.-) (AAC(6')) / 2''-aminoglycoside phosphotransferase (EC 2.7.1.-)	35945	36445	+
isolate 1	1351.362.con.0001	40	133	fig|1351.362.peg.40	Acetyltransferase, GNAT family	36408	36818	+
isolate 1	1351.362.con.0001	41	471	fig|1351.362.peg.41	6'-aminoglycoside N-acetyltransferase (EC 2.3.1.-) (AAC(6')) / 2''-aminoglycoside phosphotransferase (EC 2.7.1.-)	36819	38258	+
isolate 1	1351.362.con.0001	43	94	fig|1351.362.peg.43	hypothetical protein	39053	39343	-
isolate 1	1351.362.con.0001	46	639	fig|1351.362.peg.46	diguanylate cyclase/phosphodiesterase (GGDEF & EAL domains) with PAS/PAC sensor(s)	41238	43190	-
isolate 1	1351.362.con.0001	47	92	fig|1351.362.peg.47	hypothetical protein	43197	43481	-
isolate 1	1351.362.con.0001	49	282	fig|1351.362.peg.49	Zeta toxin	44450	45313	-
isolate 1	1351.362.con.0001	50	88	fig|1351.362.peg.50	Epsilon antitoxin	45315	45587	-
isolate 1	1351.362.con.0001	51	67	fig|1351.362.peg.51	Tn916, transcriptional regulator, putative	45604	45813	-
isolate 1	1351.362.con.0001	55	56	fig|1351.362.peg.55	FIG00632398: hypothetical protein	49685	49855	-
isolate 1	1351.362.con.0001	62	77	fig|1351.362.peg.62	Copper chaperone	56260	56499	+
isolate 1	1351.362.con.0001	64	228	fig|1351.362.peg.64	Transcriptional regulator, Crp/Fnr family	57071	57769	+
isolate 1	1351.362.con.0001	66	244	fig|1351.362.peg.66	Replication initiation protein, topisomerase	58851	59600	+
isolate 1	1351.362.con.0001	69	82	fig|1351.362.peg.69	Mobile element protein	61797	62051	-
isolate 1	1351.362.con.0001	70	196	fig|1351.362.peg.70	Fic domain protein, HP1159 type	62190	62792	-
isolate 1	1351.362.con.0001	71	306	fig|1351.362.peg.71	FIG00628721: hypothetical protein	63057	63995	-
isolate 1	1351.362.con.0001	79	69	fig|1351.362.peg.79	hypothetical protein	66733	66948	+
isolate 1	1351.362.con.0001	80	111	fig|1351.362.peg.80	bacteriocin immunity protein	66949	67290	+
isolate 1	1351.362.con.0001	84	206	fig|1351.362.peg.84	hypothetical protein	69253	69885	+
isolate 1	1351.362.con.0001	90	120	fig|1351.362.peg.90	Pheromone binding protein TraC/PrgZ	75342	75713	+
isolate 1	1351.362.con.0001	92	413	fig|1351.362.peg.92	Plasmid recombination enzyme	76491	77753	-
isolate 1	1351.362.con.0001	93	211	fig|1351.362.peg.93	Chloramphenicol acetyltransferase (EC 2.3.1.28)	78043	78690	-
isolate 1	1351.362.con.0001	94	92	fig|1351.362.peg.94	Replication initiation protein, topisomerase	78825	79109	-
isolate 1	1351.362.con.0001	97	177	fig|1351.362.peg.97	Tetracycline resistance protein TetM	82166	82708	-
isolate 1	1351.362.con.0002	98	29	fig|1351.362.peg.98	Proline dipeptidase (EC 3.4.13.9)	1	90	+
isolate 1	1351.362.con.0002	99	45	fig|1351.362.peg.99	Proline dipeptidase (EC 3.4.13.9)	90	227	+
isolate 1	1351.362.con.0002	100	40	fig|1351.362.peg.100	Proline dipeptidase (EC 3.4.13.9)	386	508	+
isolate 1	1351.362.con.0002	116	37	fig|1351.362.peg.116	Phosphate transport system permease protein PstC (TC 3.A.1.7.1)	12566	12679	-
isolate 1	1351.362.con.0002	120	52	fig|1351.362.peg.120	Cell division transporter, ATP-binding protein FtsE (TC 3.A.5.1.1)	15514	15672	-
isolate 1	1351.362.con.0002	121	47	fig|1351.362.peg.121	Cell division transporter, ATP-binding protein FtsE (TC 3.A.5.1.1)	15833	15976	-
isolate 1	1351.362.con.0003	122	33	fig|1351.362.peg.122	ABC transporter, ATP-binding protein	2	100	-
isolate 1	1351.362.con.0003	123	58	fig|1351.362.peg.123	ABC transporter, ATP-binding protein	207	383	-
isolate 1	1351.362.con.0003	124	61	fig|1351.362.peg.124	Catabolite control protein A	677	868	-
isolate 1	1351.362.con.0003	125	48	fig|1351.362.peg.125	Catabolite control protein A	931	1077	-
isolate 1	1351.362.con.0003	126	60	fig|1351.362.peg.126	Catabolite control protein A	1104	1292	-
isolate 1	1351.362.con.0003	127	65	fig|1351.362.peg.127	Catabolite control protein A	1270	1473	-
isolate 1	1351.362.con.0003	128	40	fig|1351.362.peg.128	Catabolite control protein A	1546	1668	-
isolate 1	1351.362.con.0003	212	54	fig|1351.362.peg.212	hypothetical protein	85548	85712	+
isolate 1	1351.362.con.0003	225	71	fig|1351.362.peg.225	hypothetical protein	93978	94199	+
isolate 1	1351.362.con.0003	226	87	fig|1351.362.peg.226	Mobile element protein	94220	94489	+
isolate 1	1351.362.con.0003	227	339	fig|1351.362.peg.227	Mobile element protein	94486	95523	+
isolate 1	1351.362.con.0003	297	58	fig|1351.362.peg.297	FIG00630380: hypothetical protein	163328	163504	+
isolate 1	1351.362.con.0003	343	41	fig|1351.362.peg.343	hypothetical protein	209533	209658	+
isolate 1	1351.362.con.0003	344	307	fig|1351.362.peg.344	Ferrochelatase, protoheme ferro-lyase (EC 4.99.1.1)	209956	210897	-
isolate 1	1351.362.con.0003	345	79	fig|1351.362.peg.345	FIG00629803: hypothetical protein	211613	211858	-
isolate 1	1351.362.con.0003	348	75	fig|1351.362.peg.348	Phage holin	214236	214469	-
isolate 1	1351.362.con.0003	349	71	fig|1351.362.peg.349	FIG00628084: hypothetical protein	214462	214683	-
isolate 1	1351.362.con.0003	351	104	fig|1351.362.peg.351	FIG00631741: hypothetical protein	214875	215195	-
isolate 1	1351.362.con.0003	352	113	fig|1351.362.peg.352	FIG00628880: hypothetical protein	215209	215556	-
isolate 1	1351.362.con.0003	353	33	fig|1351.362.peg.353	FIG00628880: hypothetical protein	215598	215699	-
isolate 1	1351.362.con.0003	371	71	fig|1351.362.peg.371	hypothetical protein	230981	231202	-
isolate 1	1351.362.con.0003	375	262	fig|1351.362.peg.375	Phage terminase small subunit	235691	236494	-
isolate 1	1351.362.con.0003	376	300	fig|1351.362.peg.376	hypothetical protein	236763	237680	+
isolate 1	1351.362.con.0003	377	188	fig|1351.362.peg.377	putative phage-related protein	237718	238296	-
isolate 1	1351.362.con.0003	378	75	fig|1351.362.peg.378	FIG00630765: hypothetical protein	238440	238673	-
isolate 1	1351.362.con.0003	380	58	fig|1351.362.peg.380	hypothetical protein	240814	240990	-
isolate 1	1351.362.con.0003	381	138	fig|1351.362.peg.381	Phage Holliday junction resolvase	240990	241415	-
isolate 1	1351.362.con.0003	382	97	fig|1351.362.peg.382	Phage DNA binding protein	241433	241732	-
isolate 1	1351.362.con.0003	383	98	fig|1351.362.peg.383	FIG00632574: hypothetical protein	241733	242035	-
isolate 1	1351.362.con.0003	384	327	fig|1351.362.peg.384	DnaD domain protein	242039	243040	-
isolate 1	1351.362.con.0003	385	292	fig|1351.362.peg.385	Recombinational DNA repair protein RecT (prophage associated)	243077	243970	-
isolate 1	1351.362.con.0003	386	308	fig|1351.362.peg.386	Phage protein	243970	244914	-
isolate 1	1351.362.con.0003	390	60	fig|1351.362.peg.390	FIG00630057: hypothetical protein	245606	245791	-
isolate 1	1351.362.con.0003	391	62	fig|1351.362.peg.391	FIG00630022: hypothetical protein	245782	245976	-
isolate 1	1351.362.con.0003	392	60	fig|1351.362.peg.392	FIG00628685: hypothetical protein	246029	246211	+
isolate 1	1351.362.con.0003	393	170	fig|1351.362.peg.393	Phage antirepressor protein	246251	246772	-
isolate 1	1351.362.con.0003	394	30	fig|1351.362.peg.394	Phage antirepressor protein	246880	246972	-
isolate 1	1351.362.con.0003	395	101	fig|1351.362.peg.395	FIG00627982: hypothetical protein	247011	247322	-
isolate 1	1351.362.con.0003	396	61	fig|1351.362.peg.396	FIG00628971: hypothetical protein	247334	247525	-
isolate 1	1351.362.con.0003	399	249	fig|1351.362.peg.399	LysM domain protein	248929	249693	+
isolate 1	1351.362.con.0003	528	522	fig|1351.362.peg.528	Sodium/myo-inositol cotransporter	402446	404041	-
isolate 1	1351.362.con.0003	529	291	fig|1351.362.peg.529	Inosose dehydratase (EC 4.2.1.44)	404065	404955	-
isolate 1	1351.362.con.0003	533	274	fig|1351.362.peg.533	5-deoxy-glucuronate isomerase (EC 5.3.1.-)	408698	409537	-
isolate 1	1351.362.con.0003	534	371	fig|1351.362.peg.534	Epi-inositol hydrolase (EC 3.7.1.-)	409576	410712	-
isolate 1	1351.362.con.0003	535	242	fig|1351.362.peg.535	Epi-inositol hydrolase (EC 3.7.1.-)	410750	411493	-
isolate 1	1351.362.con.0003	536	338	fig|1351.362.peg.536	5-keto-2-deoxygluconokinase (EC 2.7.1.92)	411504	412538	-
isolate 1	1351.362.con.0003	537	332	fig|1351.362.peg.537	Novel Xylose regulator from LacI family	412696	413712	-
isolate 1	1351.362.con.0003	541	455	fig|1351.362.peg.541	acylglycerophosphoethanolamine acyltransferase	418222	419613	-
isolate 1	1351.362.con.0003	542	420	fig|1351.362.peg.542	FIG00633454: hypothetical protein	419625	420905	-
isolate 1	1351.362.con.0003	544	491	fig|1351.362.peg.544	hypothetical protein	421872	423374	-
isolate 1	1351.362.con.0003	545	429	fig|1351.362.peg.545	hypothetical protein	423386	424699	-
isolate 1	1351.362.con.0003	546	420	fig|1351.362.peg.546	D-beta-hydroxybutyrate permease	424934	426217	-
isolate 1	1351.362.con.0003	661	278	fig|1351.362.peg.661	FIG00629240: hypothetical protein	551159	552010	-
isolate 1	1351.362.con.0003	749	175	fig|1351.362.peg.749	cadmium-translocating P-type ATPase	649436	649972	-
isolate 1	1351.362.con.0003	829	282	fig|1351.362.peg.829	Cell wall surface anchor family protein	737341	738204	+
isolate 1	1351.362.con.0003	892	37	fig|1351.362.peg.892	hypothetical protein	795272	795385	-
isolate 1	1351.362.con.0003	908	381	fig|1351.362.peg.908	prophage LambdaSa04, LysM domain protein	808963	810129	-
isolate 1	1351.362.con.0003	909	123	fig|1351.362.peg.909	FIG00631334: hypothetical protein	810218	810598	-
isolate 1	1351.362.con.0003	1049	313	fig|1351.362.peg.1049	Mrr restriction system protein	961127	962086	-
isolate 1	1351.362.con.0003	1132	167	fig|1351.362.peg.1132	FIG00630265: hypothetical protein	1054484	1054996	-
isolate 1	1351.362.con.0003	1133	118	fig|1351.362.peg.1133	FIG00630265: hypothetical protein	1055044	1055406	-
isolate 1	1351.362.con.0003	1134	404	fig|1351.362.peg.1134	Adenosylmethionine-8-amino-7-oxononanoate aminotransferase (EC 2.6.1.62)	1055399	1056634	-
isolate 1	1351.362.con.0003	1135	248	fig|1351.362.peg.1135	FIG01230468: hypothetical protein	1056624	1057385	-
isolate 1	1351.362.con.0003	1136	98	fig|1351.362.peg.1136	hypothetical protein	1057378	1057680	-
isolate 1	1351.362.con.0003	1137	290	fig|1351.362.peg.1137	hypothetical protein	1057691	1058578	-
isolate 1	1351.362.con.0003	1138	35	fig|1351.362.peg.1138	hypothetical protein	1058845	1058952	+
isolate 1	1351.362.con.0003	1139	42	fig|1351.362.peg.1139	hypothetical protein	1059199	1059327	+
isolate 1	1351.362.con.0003	1140	38	fig|1351.362.peg.1140	hypothetical protein	1059347	1059463	+
isolate 1	1351.362.con.0003	1141	57	fig|1351.362.peg.1141	hypothetical protein	1059496	1059669	+
isolate 1	1351.362.con.0003	1169	41	fig|1351.362.peg.1169	hypothetical protein	1085173	1085298	+
isolate 1	1351.362.con.0003	1172	41	fig|1351.362.peg.1172	hypothetical protein	1087812	1087937	+
isolate 1	1351.362.con.0003	1236	159	fig|1351.362.peg.1236	FIG01116741: hypothetical protein	1156323	1156811	+
isolate 1	1351.362.con.0003	1237	120	fig|1351.362.peg.1237	hypothetical protein	1156976	1157347	+
isolate 1	1351.362.con.0003	1238	105	fig|1351.362.peg.1238	hypothetical protein	1157344	1157667	+
isolate 1	1351.362.con.0003	1240	102	fig|1351.362.peg.1240	hypothetical protein	1159191	1159505	+
isolate 1	1351.362.con.0003	1241	254	fig|1351.362.peg.1241	Rep protein	1159691	1160470	+
isolate 1	1351.362.con.0003	1244	286	fig|1351.362.peg.1244	Modification methylase EcoRV (EC 2.1.1.72) (Adenine-specific methyltransferase EcoRV) (M.EcoRV)	1161832	1162707	+
isolate 1	1351.362.con.0003	1245	274	fig|1351.362.peg.1245	hypothetical protein	1162741	1163580	-
isolate 1	1351.362.con.0003	1259	206	fig|1351.362.peg.1259	abortive phage resistance protein, putative	1178763	1179395	-
isolate 1	1351.362.con.0003	1260	423	fig|1351.362.peg.1260	abortive phage resistance protein, putative	1179404	1180699	-
isolate 1	1351.362.con.0003	1261	44	fig|1351.362.peg.1261	hypothetical protein	1180725	1180859	-
isolate 1	1351.362.con.0003	1311	41	fig|1351.362.peg.1311	hypothetical protein	1248602	1248727	+
isolate 1	1351.362.con.0003	1321	979	fig|1351.362.peg.1321	Type III restriction enzyme, res subunit:DEAD/DEAH box helicase, N-terminal	1259890	1262880	-
isolate 1	1351.362.con.0003	1322	185	fig|1351.362.peg.1322	Type III restriction-modification system methylation subunit (EC 2.1.1.72)	1262901	1263470	-
isolate 1	1351.362.con.0003	1323	75	fig|1351.362.peg.1323	Type III restriction-modification system methylation subunit (EC 2.1.1.72)	1263477	1263710	-
isolate 1	1351.362.con.0003	1324	335	fig|1351.362.peg.1324	Type III restriction-modification system methylation subunit (EC 2.1.1.72)	1263748	1264773	-
isolate 1	1351.362.con.0003	1325	169	fig|1351.362.peg.1325	hypothetical protein	1264791	1265309	-
isolate 1	1351.362.con.0003	1326	82	fig|1351.362.peg.1326	hypothetical protein	1265316	1265570	-
isolate 1	1351.362.con.0003	1327	648	fig|1351.362.peg.1327	Type III restriction-modification system methylation subunit (EC 2.1.1.72)	1265598	1267577	-
isolate 1	1351.362.con.0003	1328	231	fig|1351.362.peg.1328	hypothetical protein	1267605	1268312	-
isolate 1	1351.362.con.0003	1329	1067	fig|1351.362.peg.1329	DEAD/DEAH box helicase-like protein	1268328	1271585	-
isolate 1	1351.362.con.0003	1330	64	fig|1351.362.peg.1330	hypothetical protein	1271633	1271833	-
isolate 1	1351.362.con.0003	1331	228	fig|1351.362.peg.1331	Type III restriction-modification system methylation subunit (EC 2.1.1.72)	1272105	1272803	-
isolate 1	1351.362.con.0003	1339	143	fig|1351.362.peg.1339	FIG00628138: hypothetical protein	1278056	1278496	-
isolate 1	1351.362.con.0003	1471	122	fig|1351.362.peg.1471	Conserved domain protein	1428828	1429205	-
isolate 1	1351.362.con.0003	1472	770	fig|1351.362.peg.1472	hypothetical protein	1429215	1431566	-
isolate 1	1351.362.con.0003	1474	66	fig|1351.362.peg.1474	hypothetical protein	1432564	1432770	+
isolate 1	1351.362.con.0003	1475	312	fig|1351.362.peg.1475	hypothetical protein	1432775	1433731	+
isolate 1	1351.362.con.0003	1476	159	fig|1351.362.peg.1476	hypothetical protein	1433733	1434221	+
isolate 1	1351.362.con.0003	1477	676	fig|1351.362.peg.1477	hypothetical protein	1434208	1436274	+
isolate 1	1351.362.con.0003	1478	274	fig|1351.362.peg.1478	hypothetical protein	1436586	1437425	+
isolate 1	1351.362.con.0003	1479	317	fig|1351.362.peg.1479	hypothetical protein	1437514	1438485	-
isolate 1	1351.362.con.0003	1658	43	fig|1351.362.peg.1658	hypothetical protein	1623380	1623511	+
isolate 1	1351.362.con.0003	1691	120	fig|1351.362.peg.1691	hypothetical protein	1656443	1656814	-
isolate 1	1351.362.con.0003	1692	143	fig|1351.362.peg.1692	hypothetical protein	1656914	1657354	+
isolate 1	1351.362.con.0003	1721	36	fig|1351.362.peg.1721	hypothetical protein	1683444	1683554	+
isolate 1	1351.362.con.0003	1725	46	fig|1351.362.peg.1725	hypothetical protein	1685326	1685466	+
isolate 1	1351.362.con.0003	1728	125	fig|1351.362.peg.1728	Conserved domain protein	1690971	1691357	+
isolate 1	1351.362.con.0003	1729	84	fig|1351.362.peg.1729	hypothetical protein	1691503	1691763	+
isolate 1	1351.362.con.0003	1732	416	fig|1351.362.peg.1732	Conserved domain protein	1693558	1694829	+
isolate 1	1351.362.con.0003	1733	201	fig|1351.362.peg.1733	FIG00631362: hypothetical protein	1694832	1695449	+
isolate 1	1351.362.con.0003	1734	135	fig|1351.362.peg.1734	FIG00630856: hypothetical protein	1695433	1695849	+
isolate 1	1351.362.con.0003	1735	102	fig|1351.362.peg.1735	orf13	1695849	1696163	+
isolate 1	1351.362.con.0003	1736	338	fig|1351.362.peg.1736	FIG00629863: hypothetical protein	1696156	1697190	+
isolate 1	1351.362.con.0003	1737	84	fig|1351.362.peg.1737	FIG00631102: hypothetical protein	1697195	1697455	+
isolate 1	1351.362.con.0003	1738	126	fig|1351.362.peg.1738	FIG00633318: hypothetical protein	1697455	1697844	+
isolate 1	1351.362.con.0003	1739	155	fig|1351.362.peg.1739	hypothetical protein	1697882	1698358	+
isolate 1	1351.362.con.0003	1742	110	fig|1351.362.peg.1742	putative lipoprotein	1701525	1701863	+
isolate 1	1351.362.con.0003	1757	60	fig|1351.362.peg.1757	hypothetical protein	1715007	1715192	-
isolate 1	1351.362.con.0003	1758	107	fig|1351.362.peg.1758	Cell wall surface anchor family protein	1715222	1715551	+
isolate 1	1351.362.con.0003	1763	136	fig|1351.362.peg.1763	putative membrane protein	1719712	1720131	+
isolate 1	1351.362.con.0003	1772	183	fig|1351.362.peg.1772	hypothetical protein	1729274	1729837	+
isolate 1	1351.362.con.0003	1773	152	fig|1351.362.peg.1773	FIG00630204: hypothetical protein	1730274	1730741	+
isolate 1	1351.362.con.0003	1775	45	fig|1351.362.peg.1775	nisin-resistance protein, putative	1731702	1731839	+
isolate 1	1351.362.con.0003	1779	1842	fig|1351.362.peg.1779	Surface protein Rib	1733585	1739206	+
isolate 1	1351.362.con.0003	1811	95	fig|1351.362.peg.1811	cytolysin immunity CylI	1768583	1768876	+
isolate 1	1351.362.con.0003	1813	116	fig|1351.362.peg.1813	FIG00630661: hypothetical protein	1770194	1770550	+
isolate 1	1351.362.con.0003	1814	89	fig|1351.362.peg.1814	hypothetical protein	1770697	1770972	+
isolate 1	1351.362.con.0003	1815	95	fig|1351.362.peg.1815	hypothetical protein	1771017	1771310	+
isolate 1	1351.362.con.0003	1816	50	fig|1351.362.peg.1816	FIG00633171: hypothetical protein	1771320	1771472	+
isolate 1	1351.362.con.0003	1817	51	fig|1351.362.peg.1817	FIG00633171: hypothetical protein	1771474	1771629	+
isolate 1	1351.362.con.0003	1818	79	fig|1351.362.peg.1818	FIG00633171: hypothetical protein	1771639	1771884	+
isolate 1	1351.362.con.0003	1819	548	fig|1351.362.peg.1819	Potassium-transporting ATPase A chain (EC 3.6.3.12) (TC 3.A.3.7.1)	1772370	1774046	+
isolate 1	1351.362.con.0003	1821	173	fig|1351.362.peg.1821	Potassium-transporting ATPase C chain (EC 3.6.3.12) (TC 3.A.3.7.1)	1776106	1776636	+
isolate 1	1351.362.con.0003	1822	841	fig|1351.362.peg.1822	Osmosensitive K+ channel histidine kinase KdpD (EC 2.7.3.-)	1776705	1779275	+
isolate 1	1351.362.con.0003	1824	39	fig|1351.362.peg.1824	hypothetical protein	1783530	1783649	+
isolate 1	1351.362.con.0003	1825	44	fig|1351.362.peg.1825	hypothetical protein	1783877	1784011	+
isolate 1	1351.362.con.0003	1827	618	fig|1351.362.peg.1827	Collagen adhesion protein	1785063	1786952	+
isolate 1	1351.362.con.0003	1844	1596	fig|1351.362.peg.1844	FIG00629489: hypothetical protein	1801634	1806505	+
isolate 1	1351.362.con.0003	1845	196	fig|1351.362.peg.1845	FIG00629489: hypothetical protein	1806483	1807085	+
isolate 1	1351.362.con.0003	1846	492	fig|1351.362.peg.1846	FIG00629489: hypothetical protein	1807063	1808568	+
isolate 1	1351.362.con.0003	1847	53	fig|1351.362.peg.1847	hypothetical protein	1809135	1809296	+
isolate 1	1351.362.con.0003	1848	128	fig|1351.362.peg.1848	hypothetical protein	1809380	1809775	+
isolate 1	1351.362.con.0003	1849	136	fig|1351.362.peg.1849	cassette chromosome recombinase B1	1810238	1810657	+
isolate 1	1351.362.con.0003	1850	60	fig|1351.362.peg.1850	hypothetical protein	1810719	1810901	+
isolate 1	1351.362.con.0003	1851	171	fig|1351.362.peg.1851	putative transposase	1810898	1811422	+
isolate 1	1351.362.con.0003	1852	68	fig|1351.362.peg.1852	cassette chromosome recombinase B1	1811419	1811631	+
isolate 1	1351.362.con.0003	1853	74	fig|1351.362.peg.1853	Conserved domain protein	1811870	1812100	+
isolate 1	1351.362.con.0003	1854	203	fig|1351.362.peg.1854	Transcriptional regulator, AcrR family	1812237	1812860	-
isolate 1	1351.362.con.0003	1858	152	fig|1351.362.peg.1858	Conserved domain protein	1815478	1815945	-
isolate 1	1351.362.con.0003	1863	174	fig|1351.362.peg.1863	Co-activator of prophage gene expression IbrB	1819028	1819561	-
isolate 1	1351.362.con.0003	1864	130	fig|1351.362.peg.1864	hypothetical protein	1819573	1819974	-
isolate 1	1351.362.con.0003	1865	416	fig|1351.362.peg.1865	Co-activator of prophage gene expression IbrA	1819971	1821242	-
isolate 1	1351.362.con.0003	1866	37	fig|1351.362.peg.1866	hypothetical protein	1821885	1821998	-
isolate 1	1351.362.con.0003	1868	49	fig|1351.362.peg.1868	hypothetical protein	1822935	1823084	+
isolate 1	1351.362.con.0003	1870	102	fig|1351.362.peg.1870	transposase, IS200 family	1824202	1824516	+
isolate 1	1351.362.con.0003	1881	58	fig|1351.362.peg.1881	Oligohyaluronate lyase (EC 4.2.2.-)	1831141	1831317	+
isolate 1	1351.362.con.0003	1883	53	fig|1351.362.peg.1883	hypothetical protein	1833188	1833349	+
isolate 1	1351.362.con.0003	1884	116	fig|1351.362.peg.1884	FIG00629785: hypothetical protein	1833342	1833698	+
isolate 1	1351.362.con.0003	1885	618	fig|1351.362.peg.1885	FIG00631836: hypothetical protein	1834158	1836047	+
isolate 1	1351.362.con.0003	1887	42	fig|1351.362.peg.1887	hypothetical protein	1837882	1838010	-
isolate 1	1351.362.con.0003	2005	45	fig|1351.362.peg.2005	hypothetical protein	1962915	1963052	-
isolate 1	1351.362.con.0003	2035	38	fig|1351.362.peg.2035	hypothetical protein	1996833	1996949	+
isolate 1	1351.362.con.0003	2113	66	fig|1351.362.peg.2113	Transcriptional regulator, Xre family	2079544	2079750	-
isolate 1	1351.362.con.0003	2186	215	fig|1351.362.peg.2186	Sulfur carrier protein adenylyltransferase ThiF	2157758	2158417	+
isolate 1	1351.362.con.0003	2187	427	fig|1351.362.peg.2187	hypothetical protein	2158418	2159725	+
isolate 1	1351.362.con.0003	2188	423	fig|1351.362.peg.2188	hypothetical protein	2159715	2161010	+
isolate 1	1351.362.con.0003	2189	550	fig|1351.362.peg.2189	Oligoendopeptidase F (EC 3.4.24.-)	2160994	2162676	+
isolate 1	1351.362.con.0003	2190	384	fig|1351.362.peg.2190	hypothetical protein	2162667	2163842	+
isolate 1	1351.362.con.0003	2209	233	fig|1351.362.peg.2209	ABC-2 family transporter protein YydJ	2181009	2181722	-
isolate 1	1351.362.con.0003	2211	49	fig|1351.362.peg.2211	Membrane-embedded metalloprotease YydH	2182370	2182519	-
isolate 1	1351.362.con.0003	2212	37	fig|1351.362.peg.2212	hypothetical protein	2182701	2182814	-
isolate 1	1351.362.con.0003	2214	619	fig|1351.362.peg.2214	Conserved domain protein	2183881	2185773	+
isolate 1	1351.362.con.0003	2250	153	fig|1351.362.peg.2250	hypothetical protein	2218332	2218802	+
isolate 1	1351.362.con.0003	2251	202	fig|1351.362.peg.2251	hypothetical protein	2218810	2219430	+
isolate 1	1351.362.con.0003	2261	48	fig|1351.362.peg.2261	PTS system, cellobiose-specific IIC component (EC 2.7.1.69)	2230324	2230470	+
isolate 1	1351.362.con.0003	2344	301	fig|1351.362.peg.2344	hypothetical protein	2323319	2324242	+
isolate 1	1351.362.con.0003	2345	47	fig|1351.362.peg.2345	hypothetical protein	2324517	2324660	+
isolate 1	1351.362.con.0003	2346	72	fig|1351.362.peg.2346	hypothetical protein	2324889	2325113	+
isolate 1	1351.362.con.0003	2348	300	fig|1351.362.peg.2348	hypothetical protein	2326508	2327422	-
isolate 1	1351.362.con.0003	2351	61	fig|1351.362.peg.2351	FIG00628971: hypothetical protein	2328557	2328748	+
isolate 1	1351.362.con.0003	2352	107	fig|1351.362.peg.2352	hypothetical protein	2328761	2329090	+
isolate 1	1351.362.con.0003	2361	40	fig|1351.362.peg.2361	hypothetical protein	2333381	2333503	-
isolate 1	1351.362.con.0003	2366	90	fig|1351.362.peg.2366	hypothetical protein	2335407	2335685	-
isolate 1	1351.362.con.0003	2367	152	fig|1351.362.peg.2367	transcriptional regulator, ArpU family	2335840	2336307	+
isolate 1	1351.362.con.0003	2368	386	fig|1351.362.peg.2368	hypothetical protein	2336862	2338043	+
isolate 1	1351.362.con.0003	2369	71	fig|1351.362.peg.2369	hypothetical protein	2338284	2338505	+
isolate 1	1351.362.con.0003	2370	102	fig|1351.362.peg.2370	hypothetical protein	2338512	2338826	+
isolate 1	1351.362.con.0003	2371	77	fig|1351.362.peg.2371	hypothetical protein	2339121	2339360	+
isolate 1	1351.362.con.0003	2372	103	fig|1351.362.peg.2372	hypothetical phage protein	2339442	2339759	+
isolate 1	1351.362.con.0003	2374	55	fig|1351.362.peg.2374	FIG00633685: hypothetical protein	2341448	2341615	+
isolate 1	1351.362.con.0003	2375	384	fig|1351.362.peg.2375	Portal protein, phage associated	2341651	2342826	+
isolate 1	1351.362.con.0003	2376	249	fig|1351.362.peg.2376	Prophage Clp protease-like protein	2342804	2343568	+
isolate 1	1351.362.con.0003	2377	374	fig|1351.362.peg.2377	Phage major capsid protein	2343595	2344740	+
isolate 1	1351.362.con.0003	2378	99	fig|1351.362.peg.2378	FIG00629029: hypothetical protein	2344818	2345123	+
isolate 1	1351.362.con.0003	2379	121	fig|1351.362.peg.2379	Phage protein	2345110	2345484	+
isolate 1	1351.362.con.0003	2380	127	fig|1351.362.peg.2380	FIG00627722: hypothetical protein	2345481	2345873	+
isolate 1	1351.362.con.0003	2381	128	fig|1351.362.peg.2381	FIG00775153: hypothetical protein	2345870	2346265	+
isolate 1	1351.362.con.0003	2382	193	fig|1351.362.peg.2382	Phage major tail protein	2346297	2346890	+
isolate 1	1351.362.con.0003	2383	154	fig|1351.362.peg.2383	Putative phage protein	2346964	2347437	+
isolate 1	1351.362.con.0003	2384	113	fig|1351.362.peg.2384	FIG00630501: hypothetical protein	2347493	2347840	+
isolate 1	1351.362.con.0003	2385	40	fig|1351.362.peg.2385	hypothetical protein	2347921	2348043	+
isolate 1	1351.362.con.0003	2386	1557	fig|1351.362.peg.2386	Phage tail length tape-measure protein	2348062	2352813	+
isolate 1	1351.362.con.0003	2387	294	fig|1351.362.peg.2387	hypothetical protein	2352813	2353712	+
isolate 1	1351.362.con.0003	2388	367	fig|1351.362.peg.2388	FIG00628636: hypothetical protein	2353715	2354839	+
isolate 1	1351.362.con.0003	2389	345	fig|1351.362.peg.2389	Phage baseplate protein	2354850	2355905	+
isolate 1	1351.362.con.0003	2390	257	fig|1351.362.peg.2390	FIG00632398: hypothetical protein	2355917	2356705	+
isolate 1	1351.362.con.0003	2393	180	fig|1351.362.peg.2393	hypothetical protein	2358640	2359188	+
isolate 1	1351.362.con.0003	2394	86	fig|1351.362.peg.2394	hypothetical protein	2359173	2359439	+
isolate 1	1351.362.con.0003	2395	248	fig|1351.362.peg.2395	hypothetical protein	2359502	2360263	+
isolate 1	1351.362.con.0003	2469	363	fig|1351.362.peg.2469	CDP-glycerol: N-acetyl-beta-D-mannosaminyl-1,4-N-acetyl-D-glucosaminyldiphosphoundecaprenyl glycerophosphotransferase	2436768	2437880	+
isolate 1	1351.362.con.0003	2470	243	fig|1351.362.peg.2470	N-acetylmannosaminyltransferase (EC 2.4.1.187)	2437870	2438616	+
isolate 1	1351.362.con.0003	2471	193	fig|1351.362.peg.2471	FIG00631944: hypothetical protein	2438617	2439210	+
isolate 1	1351.362.con.0003	2597	60	fig|1351.362.peg.2597	Transcriptional regulator, LysR family	2561279	2561467	-
isolate 1	1351.362.con.0003	2606	51	fig|1351.362.peg.2606	hypothetical protein	2572027	2572182	+
isolate 1	1351.362.con.0003	2625	137	fig|1351.362.peg.2625	FIG00629027: hypothetical protein	2594435	2594857	+
isolate 1	1351.362.con.0003	2634	37	fig|1351.362.peg.2634	hypothetical protein	2603973	2604086	+
isolate 1	1351.362.con.0003	2656	55	fig|1351.362.peg.2656	hypothetical protein	2632083	2632250	-
isolate 1	1351.362.con.0003	2746	69	fig|1351.362.peg.2746	NAD-dependent glyceraldehyde-3-phosphate dehydrogenase (EC 1.2.1.12)	2728622	2728837	-
isolate 1	1351.362.con.0003	2836	38	fig|1351.362.peg.2836	Ethanolamine utilization protein similar to PduA/PduJ	2824596	2824712	-
isolate 1	1351.362.con.0003	2962	41	fig|1351.362.peg.2962	Hypothetical protein, homolog of fig|393130.3.peg.2627	2945676	2945801	-
isolate 12	1351.363.con.0001	1	86	fig|1351.363.peg.1	similar to plasmid replication protein	1	261	-
isolate 12	1351.363.con.0001	3	54	fig|1351.363.peg.3	PrgO-like protein for plasmid replication	1798	1962	+
isolate 12	1351.363.con.0001	5	103	fig|1351.363.peg.5	Mobile element protein	2571	2885	+
isolate 12	1351.363.con.0001	10	200	fig|1351.363.peg.10	Fic domain protein, HP1159 type	5822	6427	-
isolate 12	1351.363.con.0001	17	218	fig|1351.363.peg.17	hypothetical protein	11945	12604	-
isolate 12	1351.363.con.0001	18	55	fig|1351.363.peg.18	hypothetical protein	13103	13270	-
isolate 12	1351.363.con.0001	38	76	fig|1351.363.peg.38	FIG00630976: hypothetical protein	30713	30946	+
isolate 12	1351.363.con.0001	39	113	fig|1351.363.peg.39	putative lipoprotein	31116	31460	-
isolate 12	1351.363.con.0001	42	157	fig|1351.363.peg.42	hypothetical protein	34622	35098	-
isolate 12	1351.363.con.0001	43	128	fig|1351.363.peg.43	FIG00633318: hypothetical protein	35136	35525	-
isolate 12	1351.363.con.0001	44	85	fig|1351.363.peg.44	FIG00631102: hypothetical protein	35525	35785	-
isolate 12	1351.363.con.0001	45	120	fig|1351.363.peg.45	FIG00629863: hypothetical protein	35790	36155	-
isolate 12	1351.363.con.0001	47	64	fig|1351.363.peg.47	FIG00632254: hypothetical protein	37276	37473	+
isolate 12	1351.363.con.0001	48	203	fig|1351.363.peg.48	Transcriptional regulator, XRE family	37463	38077	+
isolate 12	1351.363.con.0001	50	248	fig|1351.363.peg.50	bacitracin ABC transporter, permease protein, putative	39170	39919	+
isolate 12	1351.363.con.0001	52	44	fig|1351.363.peg.52	Mobile element protein	40946	41080	-
isolate 12	1351.363.con.0001	54	157	fig|1351.363.peg.54	Truncated replication protein for pUB110 plasmid	42013	42489	-
isolate 12	1351.363.con.0001	55	420	fig|1351.363.peg.55	Plasmid recombination enzyme	43010	44272	-
isolate 12	1351.363.con.0001	56	214	fig|1351.363.peg.56	Chloramphenicol acetyltransferase (EC 2.3.1.28)	44577	45224	-
isolate 12	1351.363.con.0001	57	311	fig|1351.363.peg.57	Replication initiation protein, topisomerase	45354	46292	-
isolate 12	1351.363.con.0001	59	86	fig|1351.363.peg.59	Tn916, transcriptional regulator, putative	48140	48403	+
isolate 12	1351.363.con.0001	61	30	fig|1351.363.peg.61	hypothetical protein	49374	49466	+
isolate 12	1351.363.con.0001	63	139	fig|1351.363.peg.63	Zeta toxin	50230	50652	-
isolate 12	1351.363.con.0001	64	89	fig|1351.363.peg.64	Epsilon antitoxin	50654	50926	-
isolate 12	1351.363.con.0001	65	68	fig|1351.363.peg.65	Tn916, transcriptional regulator, putative	50943	51152	-
isolate 12	1351.363.con.0001	68	263	fig|1351.363.peg.68	Aminoglycoside 3'-phosphotransferase (EC 2.7.1.95)	53293	54087	-
isolate 12	1351.363.con.0001	69	180	fig|1351.363.peg.69	Streptothricin acetyltransferase, Streptomyces lavendulae type	54180	54722	-
isolate 12	1351.363.con.0001	71	243	fig|1351.363.peg.71	Methyltransferase, UbiE/COQ5 family	55660	56394	-
isolate 12	1351.363.con.0001	72	288	fig|1351.363.peg.72	ORFX	56375	57244	-
isolate 12	1351.363.con.0001	78	90	fig|1351.363.peg.78	PrgO-like protein for plasmid replication	62827	63102	+
isolate 12	1351.363.con.0001	80	103	fig|1351.363.peg.80	Mobile element protein	63600	63914	+
isolate 12	1351.363.con.0001	85	200	fig|1351.363.peg.85	Fic domain protein, HP1159 type	66851	67456	-
isolate 12	1351.363.con.0001	89	46	fig|1351.363.peg.89	hypothetical protein	70330	70470	-
isolate 12	1351.363.con.0001	90	51	fig|1351.363.peg.90	hypothetical protein	70488	70643	-
isolate 12	1351.363.con.0002	92	37	fig|1351.363.peg.92	N5-carboxyaminoimidazole ribonucleotide synthase (EC 6.3.4.18)	1	114	+
isolate 12	1351.363.con.0002	99	154	fig|1351.363.peg.99	Phosphoribosylformylglycinamidine synthase, synthetase subunit (EC 6.3.5.3)	2913	3380	+
isolate 12	1351.363.con.0002	100	110	fig|1351.363.peg.100	Phosphoribosylformylglycinamidine synthase, synthetase subunit (EC 6.3.5.3)	3436	3771	+
isolate 12	1351.363.con.0002	101	38	fig|1351.363.peg.101	Phosphoribosylformylglycinamidine synthase, synthetase subunit (EC 6.3.5.3)	3827	3943	+
isolate 12	1351.363.con.0002	102	124	fig|1351.363.peg.102	Phosphoribosylformylglycinamidine synthase, synthetase subunit (EC 6.3.5.3)	4192	4569	+
isolate 12	1351.363.con.0002	103	57	fig|1351.363.peg.103	Phosphoribosylformylglycinamidine synthase, synthetase subunit (EC 6.3.5.3)	4566	4739	+
isolate 12	1351.363.con.0002	104	38	fig|1351.363.peg.104	Phosphoribosylformylglycinamidine synthase, synthetase subunit (EC 6.3.5.3)	5009	5125	+
isolate 12	1351.363.con.0002	105	56	fig|1351.363.peg.105	Amidophosphoribosyltransferase (EC 2.4.2.14)	5101	5271	+
isolate 12	1351.363.con.0002	106	57	fig|1351.363.peg.106	Amidophosphoribosyltransferase (EC 2.4.2.14)	5258	5431	+
isolate 12	1351.363.con.0002	110	111	fig|1351.363.peg.110	IMP cyclohydrolase (EC 3.5.4.10) / Phosphoribosylaminoimidazolecarboxamide formyltransferase (EC 2.1.2.3)	9363	9701	+
isolate 12	1351.363.con.0002	111	92	fig|1351.363.peg.111	Phosphoribosylamine--glycine ligase (EC 6.3.4.13)	9826	10107	+
isolate 12	1351.363.con.0002	112	48	fig|1351.363.peg.112	Phosphoribosylamine--glycine ligase (EC 6.3.4.13)	10092	10238	+
isolate 12	1351.363.con.0002	117	49	fig|1351.363.peg.117	Short-chain dehydrogenase	12851	13000	-
isolate 12	1351.363.con.0002	118	58	fig|1351.363.peg.118	hypothetical protein	13180	13356	-
isolate 12	1351.363.con.0002	123	100	fig|1351.363.peg.123	ABC transporter, ATP-binding protein	15505	15810	-
isolate 12	1351.363.con.0002	124	114	fig|1351.363.peg.124	ABC transporter, ATP-binding protein	15874	16221	-
isolate 12	1351.363.con.0002	128	45	fig|1351.363.peg.128	Ribosome hibernation protein YhbH	19039	19176	+
isolate 12	1351.363.con.0002	129	41	fig|1351.363.peg.129	Protein translocase subunit SecA	19431	19556	+
isolate 12	1351.363.con.0003	135	47	fig|1351.363.peg.135	no significant homology. Putative N-terminal signal sequence and 1 putative transmembrane region were found by PSORT	2057	2200	-
isolate 12	1351.363.con.0003	137	99	fig|1351.363.peg.137	Phosphoribosylamine--glycine ligase (EC 6.3.4.13)	2732	3034	-
isolate 12	1351.363.con.0003	149	43	fig|1351.363.peg.149	hypothetical protein	14211	14342	+
isolate 12	1351.363.con.0003	171	387	fig|1351.363.peg.171	PTS system, fructose- and mannose-inducible IIA component (EC 2.7.1.69)	38107	39273	-
isolate 12	1351.363.con.0003	175	283	fig|1351.363.peg.175	Cell wall surface anchor family protein	43030	43884	-
isolate 12	1351.363.con.0003	203	38	fig|1351.363.peg.203	hypothetical protein	70336	70452	+
isolate 12	1351.363.con.0003	211	57	fig|1351.363.peg.211	FIG00630380: hypothetical protein	78316	78489	+
isolate 12	1351.363.con.0003	251	44	fig|1351.363.peg.251	FIG00631328: hypothetical protein	120255	120389	+
isolate 12	1351.363.con.0003	258	41	fig|1351.363.peg.258	hypothetical protein	124815	124940	+
isolate 12	1351.363.con.0003	259	304	fig|1351.363.peg.259	Ferrochelatase, protoheme ferro-lyase (EC 4.99.1.1)	125237	126154	-
isolate 12	1351.363.con.0003	260	73	fig|1351.363.peg.260	FIG00629803: hypothetical protein	126921	127145	-
isolate 12	1351.363.con.0003	263	125	fig|1351.363.peg.263	lysis protein	129552	129932	-
isolate 12	1351.363.con.0003	265	130	fig|1351.363.peg.265	hypothetical protein	130067	130462	-
isolate 12	1351.363.con.0003	266	149	fig|1351.363.peg.266	FIG00631943: hypothetical protein	130481	130933	-
isolate 12	1351.363.con.0003	267	242	fig|1351.363.peg.267	FIG00628393: hypothetical protein	130950	131681	-
isolate 12	1351.363.con.0003	268	480	fig|1351.363.peg.268	prophage Lp1 protein 52, endolysin	131696	133141	-
isolate 12	1351.363.con.0003	269	240	fig|1351.363.peg.269	prophage Lp1 protein 51	133141	133863	-
isolate 12	1351.363.con.0003	270	1483	fig|1351.363.peg.270	Phage tail length tape-measure protein	133860	138314	-
isolate 12	1351.363.con.0003	271	100	fig|1351.363.peg.271	FIG00627318: hypothetical protein	138301	138606	-
isolate 12	1351.363.con.0003	272	131	fig|1351.363.peg.272	FIG00631361: hypothetical protein	138675	139073	-
isolate 12	1351.363.con.0003	273	101	fig|1351.363.peg.273	FIG00630347: hypothetical protein	139136	139444	-
isolate 12	1351.363.con.0003	276	111	fig|1351.363.peg.276	FIG00627697: hypothetical protein	140460	140798	-
isolate 12	1351.363.con.0003	277	90	fig|1351.363.peg.277	hypothetical protein	140795	141070	-
isolate 12	1351.363.con.0003	278	109	fig|1351.363.peg.278	FIG00629327: hypothetical protein	141067	141399	-
isolate 12	1351.363.con.0003	279	297	fig|1351.363.peg.279	Major capsid protein (Protein Gp34) (ORF3 protein)	141470	142366	-
isolate 12	1351.363.con.0003	280	210	fig|1351.363.peg.280	conserved hypothetical protein	142379	143014	-
isolate 12	1351.363.con.0003	281	307	fig|1351.363.peg.281	ORF33	143137	144063	-
isolate 12	1351.363.con.0003	285	75	fig|1351.363.peg.285	FIG00630765: hypothetical protein	147270	147500	-
isolate 12	1351.363.con.0003	286	203	fig|1351.363.peg.286	hypothetical protein	148036	148650	-
isolate 12	1351.363.con.0003	288	49	fig|1351.363.peg.288	hypothetical protein	150356	150505	-
isolate 12	1351.363.con.0003	289	140	fig|1351.363.peg.289	Phage Holliday junction resolvase	150505	150930	-
isolate 12	1351.363.con.0003	291	65	fig|1351.363.peg.291	FIG00629287: hypothetical protein	151787	151987	-
isolate 12	1351.363.con.0003	293	243	fig|1351.363.peg.293	FIG00627687: hypothetical protein	152638	153372	-
isolate 12	1351.363.con.0003	294	104	fig|1351.363.peg.294	FIG00629456: hypothetical protein	153365	153682	-
isolate 12	1351.363.con.0003	295	180	fig|1351.363.peg.295	FIG00632846: hypothetical protein	153911	154456	+
isolate 12	1351.363.con.0003	296	111	fig|1351.363.peg.296	FIG00630985: hypothetical protein	154741	155079	-
isolate 12	1351.363.con.0003	297	68	fig|1351.363.peg.297	FIG00630022: hypothetical protein	155116	155325	-
isolate 12	1351.363.con.0003	298	61	fig|1351.363.peg.298	FIG00628685: hypothetical protein	155380	155568	+
isolate 12	1351.363.con.0003	300	102	fig|1351.363.peg.300	FIG00627982: hypothetical protein	156358	156669	-
isolate 12	1351.363.con.0003	304	303	fig|1351.363.peg.304	hypothetical protein	157946	158860	+
isolate 12	1351.363.con.0003	357	499	fig|1351.363.peg.357	FIG00629291: hypothetical protein	221695	223197	+
isolate 12	1351.363.con.0003	365	45	fig|1351.363.peg.365	hypothetical protein	231029	231166	-
isolate 12	1351.363.con.0003	366	37	fig|1351.363.peg.366	hypothetical protein	231421	231534	-
isolate 12	1351.363.con.0003	367	38	fig|1351.363.peg.367	hypothetical protein	231609	231725	-
isolate 12	1351.363.con.0003	368	467	fig|1351.363.peg.368	Membrane protein involved in the export of O-antigen, teichoic acid lipoteichoic acids	231937	233343	-
isolate 12	1351.363.con.0003	375	57	fig|1351.363.peg.375	FIG00630793: hypothetical protein	240913	241086	+
isolate 12	1351.363.con.0003	377	66	fig|1351.363.peg.377	Lipopolysaccharide cholinephosphotransferase LicD3 (EC 2.7.8.-)	243836	244039	-
isolate 12	1351.363.con.0003	439	530	fig|1351.363.peg.439	Sodium/myo-inositol cotransporter	316227	317822	-
isolate 12	1351.363.con.0003	440	295	fig|1351.363.peg.440	Inosose dehydratase (EC 4.2.1.44)	317846	318736	-
isolate 12	1351.363.con.0003	444	278	fig|1351.363.peg.444	5-deoxy-glucuronate isomerase (EC 5.3.1.-)	322479	323318	-
isolate 12	1351.363.con.0003	447	337	fig|1351.363.peg.447	Novel Xylose regulator from LacI family	326475	327491	-
isolate 12	1351.363.con.0003	474	441	fig|1351.363.peg.474	hypothetical protein	362972	364300	-
isolate 12	1351.363.con.0003	475	205	fig|1351.363.peg.475	hypothetical protein	364347	364967	-
isolate 12	1351.363.con.0003	476	220	fig|1351.363.peg.476	hypothetical protein	364951	365616	-
isolate 12	1351.363.con.0003	477	851	fig|1351.363.peg.477	Histidine Kinase	365637	368195	-
isolate 12	1351.363.con.0003	478	493	fig|1351.363.peg.478	putative methyltransferase-endonuclease	368217	369701	-
isolate 12	1351.363.con.0003	565	74	fig|1351.363.peg.565	FIG00631703: hypothetical protein	458855	459082	+
isolate 12	1351.363.con.0003	606	254	fig|1351.363.peg.606	Xanthine dehydrogenase iron-sulfur subunit (EC 1.17.1.4) / Xanthine dehydrogenase, molybdenum binding subunit (EC 1.17.1.4)	502571	503338	-
isolate 12	1351.363.con.0003	675	587	fig|1351.363.peg.675	FIG00630091: hypothetical protein	576541	578307	+
isolate 12	1351.363.con.0003	797	37	fig|1351.363.peg.797	hypothetical protein	703268	703381	-
isolate 12	1351.363.con.0003	909	658	fig|1351.363.peg.909	Cell wall surface anchor family protein	813467	815446	-
isolate 12	1351.363.con.0003	920	61	fig|1351.363.peg.920	FIG00630127: hypothetical protein	821979	822167	+
isolate 12	1351.363.con.0003	930	65	fig|1351.363.peg.930	Phosphoglycerate mutase family	828405	828605	-
isolate 12	1351.363.con.0003	932	201	fig|1351.363.peg.932	FIG00631083: hypothetical protein	829613	830221	+
isolate 12	1351.363.con.0003	933	348	fig|1351.363.peg.933	FIG00633595: hypothetical protein	830348	831397	-
isolate 12	1351.363.con.0003	936	82	fig|1351.363.peg.936	hypothetical protein	832452	832703	+
isolate 12	1351.363.con.0003	937	48	fig|1351.363.peg.937	hypothetical protein	832778	832924	-
isolate 12	1351.363.con.0003	941	248	fig|1351.363.peg.941	4-carboxymuconolactone decarboxylase (EC 4.1.1.44)	835185	835934	-
isolate 12	1351.363.con.0003	942	324	fig|1351.363.peg.942	Dienelactone hydrolase and related enzymes	835948	836925	-
isolate 12	1351.363.con.0003	943	145	fig|1351.363.peg.943	Regulatory protein MerR	837035	837475	+
isolate 12	1351.363.con.0003	945	225	fig|1351.363.peg.945	hypothetical protein	838408	839088	-
isolate 12	1351.363.con.0003	946	346	fig|1351.363.peg.946	FIG00633590: hypothetical protein	839101	840144	-
isolate 12	1351.363.con.0003	947	324	fig|1351.363.peg.947	FIG00633698: hypothetical protein	840162	841139	-
isolate 12	1351.363.con.0003	948	217	fig|1351.363.peg.948	FIG00632148: hypothetical protein	841123	841779	-
isolate 12	1351.363.con.0003	949	275	fig|1351.363.peg.949	FIG00629991: hypothetical protein	841772	842602	-
isolate 12	1351.363.con.0003	950	65	fig|1351.363.peg.950	FIG00633351: hypothetical protein	842667	842867	-
isolate 12	1351.363.con.0003	1030	246	fig|1351.363.peg.1030	FIG00514432: hypothetical protein	935903	936646	-
isolate 12	1351.363.con.0003	1143	47	fig|1351.363.peg.1143	PTS system, gluconate-specific IIC component (EC 2.7.1.69)	1054014	1054157	-
isolate 12	1351.363.con.0003	1233	209	fig|1351.363.peg.1233	abortive phage resistance protein, putative	1150332	1150964	-
isolate 12	1351.363.con.0003	1234	430	fig|1351.363.peg.1234	abortive phage resistance protein, putative	1150973	1152268	-
isolate 12	1351.363.con.0003	1235	44	fig|1351.363.peg.1235	hypothetical protein	1152294	1152428	-
isolate 12	1351.363.con.0003	1314	43	fig|1351.363.peg.1314	hypothetical protein	1255897	1256028	+
isolate 12	1351.363.con.0003	1370	60	fig|1351.363.peg.1370	Bacterial luciferase family protein	1319797	1319979	-
isolate 12	1351.363.con.0003	1376	83	fig|1351.363.peg.1376	Transcriptional regulator, Cro/CI family	1326548	1326802	+
isolate 12	1351.363.con.0003	1386	170	fig|1351.363.peg.1386	FIG00630385: hypothetical protein	1331691	1332206	+
isolate 12	1351.363.con.0003	1387	170	fig|1351.363.peg.1387	FIG00630910: hypothetical protein	1332361	1332876	+
isolate 12	1351.363.con.0003	1388	464	fig|1351.363.peg.1388	FIG00627327: hypothetical protein	1332876	1334273	+
isolate 12	1351.363.con.0003	1389	100	fig|1351.363.peg.1389	FIG00629014: hypothetical protein	1334270	1334575	+
isolate 12	1351.363.con.0003	1390	85	fig|1351.363.peg.1390	FIG00627212: hypothetical protein	1334591	1334851	+
isolate 12	1351.363.con.0003	1426	31	fig|1351.363.peg.1426	hypothetical protein	1380392	1380487	-
isolate 12	1351.363.con.0003	1428	109	fig|1351.363.peg.1428	LmrB	1381812	1382144	-
isolate 12	1351.363.con.0003	1429	421	fig|1351.363.peg.1429	Arylsulfatase regulator (Fe-S oxidoreductase)	1382144	1383412	-
isolate 12	1351.363.con.0003	1430	150	fig|1351.363.peg.1430	transposase, IS200 family	1383915	1384370	+
isolate 12	1351.363.con.0003	1431	130	fig|1351.363.peg.1431	FIG00631307: hypothetical protein	1384374	1384769	-
isolate 12	1351.363.con.0003	1432	34	fig|1351.363.peg.1432	hypothetical protein	1385070	1385174	-
isolate 12	1351.363.con.0003	1433	40	fig|1351.363.peg.1433	hypothetical protein	1385332	1385454	+
isolate 12	1351.363.con.0003	1434	43	fig|1351.363.peg.1434	hypothetical protein	1385860	1385991	+
isolate 12	1351.363.con.0003	1435	1002	fig|1351.363.peg.1435	FIG00632888: hypothetical protein	1385991	1389002	+
isolate 12	1351.363.con.0003	1436	158	fig|1351.363.peg.1436	Transposase	1389324	1389803	+
isolate 12	1351.363.con.0003	1470	43	fig|1351.363.peg.1470	hypothetical protein	1424230	1424361	+
isolate 12	1351.363.con.0003	1541	29	fig|1351.363.peg.1541	Methylphosphotriester-DNA--protein-cysteine S-methyltransferase (EC 2.1.1.n11) / ADA regulatory protein	1491528	1491617	-
isolate 12	1351.363.con.0003	1681	36	fig|1351.363.peg.1681	hypothetical protein	1636206	1636316	+
isolate 12	1351.363.con.0003	1684	35	fig|1351.363.peg.1684	hypothetical protein	1637949	1638056	+
isolate 12	1351.363.con.0003	1685	46	fig|1351.363.peg.1685	hypothetical protein	1638087	1638227	+
isolate 12	1351.363.con.0003	1689	68	fig|1351.363.peg.1689	Tn916, transcriptional regulator, putative	1641545	1641754	+
isolate 12	1351.363.con.0003	1690	89	fig|1351.363.peg.1690	Epsilon antitoxin	1641771	1642043	+
isolate 12	1351.363.con.0003	1691	101	fig|1351.363.peg.1691	Zeta toxin	1642045	1642353	+
isolate 12	1351.363.con.0003	1694	140	fig|1351.363.peg.1694	Galactose-6-phosphate isomerase, LacA subunit (EC 5.3.1.26)	1644666	1645091	+
isolate 12	1351.363.con.0003	1695	170	fig|1351.363.peg.1695	Galactose-6-phosphate isomerase, LacB subunit (EC 5.3.1.26)	1645108	1645623	+
isolate 12	1351.363.con.0003	1701	60	fig|1351.363.peg.1701	FIG00628365: hypothetical protein	1651263	1651448	+
isolate 12	1351.363.con.0003	1703	89	fig|1351.363.peg.1703	Zeta toxin	1652805	1653077	+
isolate 12	1351.363.con.0003	1704	106	fig|1351.363.peg.1704	Zeta toxin	1653091	1653414	+
isolate 12	1351.363.con.0003	1709	39	fig|1351.363.peg.1709	hypothetical protein	1657149	1657268	+
isolate 12	1351.363.con.0003	1711	100	fig|1351.363.peg.1711	FIG00629994: hypothetical protein	1658985	1659290	+
isolate 12	1351.363.con.0003	1712	174	fig|1351.363.peg.1712	FIG00630462: hypothetical protein	1659284	1659811	+
isolate 12	1351.363.con.0003	1713	43	fig|1351.363.peg.1713	hypothetical protein	1660188	1660319	+
isolate 12	1351.363.con.0003	1714	79	fig|1351.363.peg.1714	hypothetical protein	1660406	1660648	+
isolate 12	1351.363.con.0003	1715	287	fig|1351.363.peg.1715	FIG00632441: hypothetical protein	1661031	1661897	+
isolate 12	1351.363.con.0003	1720	89	fig|1351.363.peg.1720	FIG00627264: hypothetical protein	1663764	1664036	+
isolate 12	1351.363.con.0003	1721	144	fig|1351.363.peg.1721	hypothetical protein	1664069	1664506	-
isolate 12	1351.363.con.0003	1723	104	fig|1351.363.peg.1723	FIG00630204: hypothetical protein	1666120	1666437	+
isolate 12	1351.363.con.0003	1725	45	fig|1351.363.peg.1725	nisin-resistance protein, putative	1667397	1667534	+
isolate 12	1351.363.con.0003	1729	1788	fig|1351.363.peg.1729	Surface protein Rib	1669280	1674649	+
isolate 12	1351.363.con.0003	1730	75	fig|1351.363.peg.1730	FIG00629174: hypothetical protein	1674849	1675079	+
isolate 12	1351.363.con.0003	1744	60	fig|1351.363.peg.1744	putative membrane protein	1684732	1684917	-
isolate 12	1351.363.con.0003	1775	172	fig|1351.363.peg.1775	FIG00629250: hypothetical protein	1716360	1716881	+
isolate 12	1351.363.con.0003	1872	1336	fig|1351.363.peg.1872	CRISPR-associated protein, Csn1 family	1796848	1800861	+
isolate 12	1351.363.con.0003	1873	287	fig|1351.363.peg.1873	CRISPR-associated protein Cas1	1800862	1801728	+
isolate 12	1351.363.con.0003	1874	108	fig|1351.363.peg.1874	CRISPR-associated protein Cas2	1801725	1802054	+
isolate 12	1351.363.con.0003	1875	218	fig|1351.363.peg.1875	CRISPR-associated protein, Csn2 family	1802055	1802714	+
isolate 12	1351.363.con.0003	1876	50	fig|1351.363.peg.1876	Single-stranded DNA-binding protein	1802962	1803114	+
isolate 12	1351.363.con.0003	1951	45	fig|1351.363.peg.1951	hypothetical protein	1884070	1884207	-
isolate 12	1351.363.con.0003	1984	229	fig|1351.363.peg.1984	FIG00630469: hypothetical protein	1923350	1924042	+
isolate 12	1351.363.con.0003	2043	87	fig|1351.363.peg.2043	hypothetical protein	1987331	1987597	-
isolate 12	1351.363.con.0003	2078	115	fig|1351.363.peg.2078	Transmembrane protein	2029771	2030121	+
isolate 12	1351.363.con.0003	2158	69	fig|1351.363.peg.2158	FIG00629336: hypothetical protein	2108469	2108681	+
isolate 12	1351.363.con.0003	2166	427	fig|1351.363.peg.2166	hypothetical protein	2113527	2114813	+
isolate 12	1351.363.con.0003	2169	305	fig|1351.363.peg.2169	FIG00633511: hypothetical protein	2116505	2117425	-
isolate 12	1351.363.con.0003	2170	39	fig|1351.363.peg.2170	hypothetical protein	2117520	2117639	-
isolate 12	1351.363.con.0003	2171	285	fig|1351.363.peg.2171	Cell surface protein	2118017	2118877	-
isolate 12	1351.363.con.0003	2173	73	fig|1351.363.peg.2173	hypothetical protein	2119997	2120221	+
isolate 12	1351.363.con.0003	2174	305	fig|1351.363.peg.2174	hypothetical protein	2120239	2121159	+
isolate 12	1351.363.con.0003	2175	77	fig|1351.363.peg.2175	FIG00631072: hypothetical protein	2121169	2121405	+
isolate 12	1351.363.con.0003	2176	79	fig|1351.363.peg.2176	hypothetical protein	2121881	2122123	+
isolate 12	1351.363.con.0003	2178	47	fig|1351.363.peg.2178	hypothetical protein	2124777	2124920	-
isolate 12	1351.363.con.0003	2179	430	fig|1351.363.peg.2179	hypothetical protein	2125466	2126761	+
isolate 12	1351.363.con.0003	2180	186	fig|1351.363.peg.2180	hypothetical protein	2127236	2127799	+
isolate 12	1351.363.con.0003	2287	93	fig|1351.363.peg.2287	hypothetical protein	2246533	2246817	+
isolate 12	1351.363.con.0003	2305	306	fig|1351.363.peg.2305	hypothetical protein	2264054	2264977	+
isolate 12	1351.363.con.0003	2306	47	fig|1351.363.peg.2306	hypothetical protein	2265252	2265395	+
isolate 12	1351.363.con.0003	2307	73	fig|1351.363.peg.2307	hypothetical protein	2265624	2265848	+
isolate 12	1351.363.con.0003	2311	125	fig|1351.363.peg.2311	ABC transporter, ATP-binding/permease protein	2270450	2270830	+
isolate 12	1351.363.con.0003	2381	90	fig|1351.363.peg.2381	FIG00631124: hypothetical protein	2342417	2342692	-
isolate 12	1351.363.con.0003	2382	70	fig|1351.363.peg.2382	conserved hypothetical protein	2342855	2343070	+
isolate 12	1351.363.con.0003	2392	1044	fig|1351.363.peg.2392	FIG00630568: hypothetical protein	2355631	2358768	-
isolate 12	1351.363.con.0003	2393	268	fig|1351.363.peg.2393	hypothetical protein	2358758	2359567	-
isolate 12	1351.363.con.0003	2397	111	fig|1351.363.peg.2397	hypothetical protein	2362068	2362406	-
isolate 12	1351.363.con.0003	2398	93	fig|1351.363.peg.2398	hypothetical protein	2362475	2362759	-
isolate 12	1351.363.con.0003	2403	49	fig|1351.363.peg.2403	hypothetical protein	2365382	2365531	-
isolate 12	1351.363.con.0003	2404	358	fig|1351.363.peg.2404	DNA-cytosine methyltransferase (EC 2.1.1.37)	2365601	2366680	-
isolate 12	1351.363.con.0003	2405	597	fig|1351.363.peg.2405	hypothetical protein	2366771	2368567	-
isolate 12	1351.363.con.0003	2406	238	fig|1351.363.peg.2406	hypothetical cytosolic protein	2368830	2369549	+
isolate 12	1351.363.con.0003	2481	235	fig|1351.363.peg.2481	FIG00629958: hypothetical protein	2446966	2447676	-
isolate 12	1351.363.con.0003	2607	55	fig|1351.363.peg.2607	hypothetical protein	2583411	2583578	-
isolate 12	1351.363.con.0003	2935	140	fig|1351.363.peg.2935	Amidophosphoribosyltransferase (EC 2.4.2.14)	2920886	2921311	-
isolate 12	1351.363.con.0003	2936	148	fig|1351.363.peg.2936	Amidophosphoribosyltransferase (EC 2.4.2.14)	2921386	2921835	-
isolate 12	1351.363.con.0003	2937	38	fig|1351.363.peg.2937	Phosphoribosylformylglycinamidine synthase, synthetase subunit (EC 6.3.5.3)	2922291	2922407	-
isolate 12	1351.363.con.0003	2938	96	fig|1351.363.peg.2938	Phosphoribosylformylglycinamidine synthase, synthetase subunit (EC 6.3.5.3)	2922469	2922762	-
isolate 12	1351.363.con.0003	2939	153	fig|1351.363.peg.2939	Phosphoribosylformylglycinamidine synthase, synthetase subunit (EC 6.3.5.3)	2922740	2923204	-
isolate 13	1351.364.con.0001	2	109	fig|1351.364.peg.2	Cell division protein FtsQ	469	801	+
isolate 13	1351.364.con.0001	3	100	fig|1351.364.peg.3	Cell division protein FtsQ	764	1069	+
isolate 13	1351.364.con.0001	4	43	fig|1351.364.peg.4	Cell division protein FtsQ	1047	1178	+
isolate 13	1351.364.con.0001	5	46	fig|1351.364.peg.5	Cell division protein FtsQ	1266	1406	+
isolate 13	1351.364.con.0001	6	38	fig|1351.364.peg.6	Cell division protein FtsA	1618	1734	+
isolate 13	1351.364.con.0001	15	155	fig|1351.364.peg.15	hypothetical protein	10946	11416	+
isolate 13	1351.364.con.0001	16	205	fig|1351.364.peg.16	hypothetical protein	11424	12044	+
isolate 13	1351.364.con.0001	108	306	fig|1351.364.peg.108	hypothetical protein	115949	116872	+
isolate 13	1351.364.con.0001	109	47	fig|1351.364.peg.109	hypothetical protein	117147	117290	+
isolate 13	1351.364.con.0001	110	73	fig|1351.364.peg.110	hypothetical protein	117519	117743	+
isolate 13	1351.364.con.0001	184	247	fig|1351.364.peg.184	N-acetylmannosaminyltransferase (EC 2.4.1.187)	194531	195277	+
isolate 13	1351.364.con.0001	185	196	fig|1351.364.peg.185	FIG00631944: hypothetical protein	195278	195871	+
isolate 13	1351.364.con.0001	337	139	fig|1351.364.peg.337	FIG00629027: hypothetical protein	351097	351519	+
isolate 13	1351.364.con.0001	346	37	fig|1351.364.peg.346	FIG00632988: hypothetical protein	360635	360748	+
isolate 13	1351.364.con.0001	368	55	fig|1351.364.peg.368	hypothetical protein	388745	388912	-
isolate 13	1351.364.con.0001	458	70	fig|1351.364.peg.458	NAD-dependent glyceraldehyde-3-phosphate dehydrogenase (EC 1.2.1.12)	485284	485499	-
isolate 13	1351.364.con.0001	756	72	fig|1351.364.peg.756	hypothetical protein	786247	786468	+
isolate 13	1351.364.con.0001	757	88	fig|1351.364.peg.757	Mobile element protein	786489	786758	+
isolate 13	1351.364.con.0001	828	58	fig|1351.364.peg.828	FIG00630380: hypothetical protein	855597	855773	+
isolate 13	1351.364.con.0001	874	41	fig|1351.364.peg.874	FIG00627375: hypothetical protein	901801	901926	+
isolate 13	1351.364.con.0001	875	312	fig|1351.364.peg.875	Ferrochelatase, protoheme ferro-lyase (EC 4.99.1.1)	902224	903165	-
isolate 13	1351.364.con.0001	876	80	fig|1351.364.peg.876	FIG00629803: hypothetical protein	903881	904126	-
isolate 13	1351.364.con.0001	879	76	fig|1351.364.peg.879	Phage holin	906504	906737	-
isolate 13	1351.364.con.0001	880	72	fig|1351.364.peg.880	FIG00628084: hypothetical protein	906730	906951	-
isolate 13	1351.364.con.0001	882	105	fig|1351.364.peg.882	FIG00631741: hypothetical protein	907143	907463	-
isolate 13	1351.364.con.0001	883	162	fig|1351.364.peg.883	FIG00628880: hypothetical protein	907477	907968	-
isolate 13	1351.364.con.0001	901	72	fig|1351.364.peg.901	hypothetical protein	923250	923471	-
isolate 13	1351.364.con.0001	905	266	fig|1351.364.peg.905	Phage terminase small subunit	927960	928763	-
isolate 13	1351.364.con.0001	906	304	fig|1351.364.peg.906	hypothetical protein	929032	929949	+
isolate 13	1351.364.con.0001	907	191	fig|1351.364.peg.907	putative phage-related protein	929987	930565	-
isolate 13	1351.364.con.0001	908	76	fig|1351.364.peg.908	FIG00630765: hypothetical protein	930709	930942	-
isolate 13	1351.364.con.0001	910	58	fig|1351.364.peg.910	hypothetical protein	933083	933259	-
isolate 13	1351.364.con.0001	911	140	fig|1351.364.peg.911	Phage Holliday junction resolvase	933259	933684	-
isolate 13	1351.364.con.0001	912	98	fig|1351.364.peg.912	Phage DNA binding protein	933702	934001	-
isolate 13	1351.364.con.0001	913	99	fig|1351.364.peg.913	FIG00632574: hypothetical protein	934002	934304	-
isolate 13	1351.364.con.0001	914	332	fig|1351.364.peg.914	DnaD domain protein	934308	935309	-
isolate 13	1351.364.con.0001	915	296	fig|1351.364.peg.915	Recombinational DNA repair protein RecT (prophage associated)	935346	936239	-
isolate 13	1351.364.con.0001	916	313	fig|1351.364.peg.916	Phage protein	936239	937183	-
isolate 13	1351.364.con.0001	920	60	fig|1351.364.peg.920	FIG00630057: hypothetical protein	937875	938060	-
isolate 13	1351.364.con.0001	921	63	fig|1351.364.peg.921	FIG00630022: hypothetical protein	938051	938245	-
isolate 13	1351.364.con.0001	922	60	fig|1351.364.peg.922	FIG00628685: hypothetical protein	938298	938480	+
isolate 13	1351.364.con.0001	923	172	fig|1351.364.peg.923	Phage antirepressor protein	938520	939041	-
isolate 13	1351.364.con.0001	924	30	fig|1351.364.peg.924	Phage antirepressor protein	939149	939241	-
isolate 13	1351.364.con.0001	925	102	fig|1351.364.peg.925	FIG00627982: hypothetical protein	939280	939591	-
isolate 13	1351.364.con.0001	926	62	fig|1351.364.peg.926	FIG00628971: hypothetical protein	939603	939794	-
isolate 13	1351.364.con.0001	929	253	fig|1351.364.peg.929	LysM domain protein	941198	941962	+
isolate 13	1351.364.con.0001	1057	530	fig|1351.364.peg.1057	Sodium/myo-inositol cotransporter	1094719	1096314	-
isolate 13	1351.364.con.0001	1058	295	fig|1351.364.peg.1058	Inosose dehydratase (EC 4.2.1.44)	1096338	1097228	-
isolate 13	1351.364.con.0001	1062	278	fig|1351.364.peg.1062	5-deoxy-glucuronate isomerase (EC 5.3.1.-)	1100971	1101810	-
isolate 13	1351.364.con.0001	1065	337	fig|1351.364.peg.1065	Novel Xylose regulator from LacI family	1104968	1105984	-
isolate 13	1351.364.con.0001	1069	462	fig|1351.364.peg.1069	acylglycerophosphoethanolamine acyltransferase	1110494	1111885	-
isolate 13	1351.364.con.0001	1070	425	fig|1351.364.peg.1070	FIG00633454: hypothetical protein	1111897	1113177	-
isolate 13	1351.364.con.0001	1072	499	fig|1351.364.peg.1072	Phenylacetate-coenzyme A ligase (EC 6.2.1.30)	1114144	1115646	-
isolate 13	1351.364.con.0001	1073	436	fig|1351.364.peg.1073	Phenylacetate-coenzyme A ligase (EC 6.2.1.30)	1115658	1116971	-
isolate 13	1351.364.con.0001	1074	426	fig|1351.364.peg.1074	D-beta-hydroxybutyrate permease	1117206	1118489	-
isolate 13	1351.364.con.0001	1189	282	fig|1351.364.peg.1189	FIG00629240: hypothetical protein	1243432	1244283	-
isolate 13	1351.364.con.0001	1255	80	fig|1351.364.peg.1255	Beta-glucoside bgl operon antiterminator, BglG family	1323196	1323441	-
isolate 13	1351.364.con.0001	1315	37	fig|1351.364.peg.1315	hypothetical protein	1381240	1381353	+
isolate 13	1351.364.con.0001	1358	286	fig|1351.364.peg.1358	Cell wall surface anchor family protein	1429615	1430478	+
isolate 13	1351.364.con.0001	1421	37	fig|1351.364.peg.1421	hypothetical protein	1487546	1487659	-
isolate 13	1351.364.con.0001	1437	387	fig|1351.364.peg.1437	prophage LambdaSa04, LysM domain protein	1501237	1502403	-
isolate 13	1351.364.con.0001	1438	125	fig|1351.364.peg.1438	FIG00631334: hypothetical protein	1502492	1502872	-
isolate 13	1351.364.con.0001	1578	318	fig|1351.364.peg.1578	Mrr restriction system protein	1653401	1654360	-
isolate 13	1351.364.con.0001	1662	306	fig|1351.364.peg.1662	FIG00630265: hypothetical protein	1746757	1747680	-
isolate 13	1351.364.con.0001	1663	410	fig|1351.364.peg.1663	Adenosylmethionine-8-amino-7-oxononanoate aminotransferase (EC 2.6.1.62)	1747673	1748908	-
isolate 13	1351.364.con.0001	1664	252	fig|1351.364.peg.1664	FIG01230468: hypothetical protein	1748898	1749659	-
isolate 13	1351.364.con.0001	1665	99	fig|1351.364.peg.1665	FIG01117170: hypothetical protein	1749652	1749954	-
isolate 13	1351.364.con.0001	1666	294	fig|1351.364.peg.1666	FIG01117170: hypothetical protein	1749965	1750852	-
isolate 13	1351.364.con.0001	1667	35	fig|1351.364.peg.1667	hypothetical protein	1751119	1751226	+
isolate 13	1351.364.con.0001	1668	42	fig|1351.364.peg.1668	hypothetical protein	1751473	1751601	+
isolate 13	1351.364.con.0001	1669	38	fig|1351.364.peg.1669	hypothetical protein	1751621	1751737	+
isolate 13	1351.364.con.0001	1670	57	fig|1351.364.peg.1670	hypothetical protein	1751770	1751943	+
isolate 13	1351.364.con.0001	1700	41	fig|1351.364.peg.1700	hypothetical protein	1780086	1780211	+
isolate 13	1351.364.con.0001	1764	161	fig|1351.364.peg.1764	FIG01116741: hypothetical protein	1848597	1849085	+
isolate 13	1351.364.con.0001	1765	122	fig|1351.364.peg.1765	hypothetical protein	1849250	1849621	+
isolate 13	1351.364.con.0001	1766	106	fig|1351.364.peg.1766	hypothetical protein	1849618	1849941	+
isolate 13	1351.364.con.0001	1768	103	fig|1351.364.peg.1768	hypothetical protein	1851465	1851779	+
isolate 13	1351.364.con.0001	1769	258	fig|1351.364.peg.1769	Rep protein	1851965	1852744	+
isolate 13	1351.364.con.0001	1772	290	fig|1351.364.peg.1772	Modification methylase EcoRV (EC 2.1.1.72) (Adenine-specific methyltransferase EcoRV) (M.EcoRV)	1854106	1854981	+
isolate 13	1351.364.con.0001	1773	278	fig|1351.364.peg.1773	hypothetical protein	1855015	1855854	-
isolate 13	1351.364.con.0001	1787	209	fig|1351.364.peg.1787	abortive phage resistance protein, putative	1871037	1871669	-
isolate 13	1351.364.con.0001	1788	430	fig|1351.364.peg.1788	abortive phage resistance protein, putative	1871678	1872973	-
isolate 13	1351.364.con.0001	1789	44	fig|1351.364.peg.1789	FIG00627265: hypothetical protein	1872999	1873133	-
isolate 13	1351.364.con.0001	1799	53	fig|1351.364.peg.1799	hypothetical protein	1890732	1890893	-
isolate 13	1351.364.con.0001	1840	41	fig|1351.364.peg.1840	hypothetical protein	1940876	1941001	+
isolate 13	1351.364.con.0001	1850	995	fig|1351.364.peg.1850	Type III restriction enzyme, res subunit:DEAD/DEAH box helicase, N-terminal	1952164	1955154	-
isolate 13	1351.364.con.0001	1851	188	fig|1351.364.peg.1851	Type III restriction-modification system methylation subunit (EC 2.1.1.72)	1955175	1955744	-
isolate 13	1351.364.con.0001	1852	76	fig|1351.364.peg.1852	Type III restriction-modification system methylation subunit (EC 2.1.1.72)	1955751	1955984	-
isolate 13	1351.364.con.0001	1853	340	fig|1351.364.peg.1853	Type III restriction-modification system methylation subunit (EC 2.1.1.72)	1956022	1957047	-
isolate 13	1351.364.con.0001	1854	171	fig|1351.364.peg.1854	hypothetical protein	1957065	1957583	-
isolate 13	1351.364.con.0001	1855	83	fig|1351.364.peg.1855	hypothetical protein	1957590	1957844	-
isolate 13	1351.364.con.0001	1856	658	fig|1351.364.peg.1856	Type III restriction-modification system methylation subunit (EC 2.1.1.72)	1957872	1959851	-
isolate 13	1351.364.con.0001	1857	234	fig|1351.364.peg.1857	Methyl-accepting chemotaxis protein	1959879	1960586	-
isolate 13	1351.364.con.0001	1858	1084	fig|1351.364.peg.1858	DEAD/DEAH box helicase-like protein	1960602	1963859	-
isolate 13	1351.364.con.0001	1859	65	fig|1351.364.peg.1859	Transcriptional regulator, ArsR family	1963907	1964107	-
isolate 13	1351.364.con.0001	1860	231	fig|1351.364.peg.1860	Type III restriction-modification system methylation subunit (EC 2.1.1.72)	1964379	1965077	-
isolate 13	1351.364.con.0001	1868	145	fig|1351.364.peg.1868	FIG00628138: hypothetical protein	1970330	1970770	-
isolate 13	1351.364.con.0001	2000	124	fig|1351.364.peg.2000	Conserved domain protein	2121090	2121467	-
isolate 13	1351.364.con.0001	2001	782	fig|1351.364.peg.2001	Conserved domain protein	2121477	2123828	-
isolate 13	1351.364.con.0001	2003	67	fig|1351.364.peg.2003	hypothetical protein	2124826	2125032	+
isolate 13	1351.364.con.0001	2004	317	fig|1351.364.peg.2004	hypothetical protein	2125037	2125993	+
isolate 13	1351.364.con.0001	2005	161	fig|1351.364.peg.2005	hypothetical protein	2125995	2126483	+
isolate 13	1351.364.con.0001	2006	687	fig|1351.364.peg.2006	hypothetical protein	2126470	2128536	+
isolate 13	1351.364.con.0001	2007	278	fig|1351.364.peg.2007	hypothetical protein	2128848	2129687	+
isolate 13	1351.364.con.0001	2008	322	fig|1351.364.peg.2008	hypothetical protein	2129776	2130747	-
isolate 13	1351.364.con.0001	2187	43	fig|1351.364.peg.2187	hypothetical protein	2315642	2315773	+
isolate 13	1351.364.con.0001	2221	122	fig|1351.364.peg.2221	hypothetical protein	2348705	2349076	-
isolate 13	1351.364.con.0001	2222	145	fig|1351.364.peg.2222	hypothetical protein	2349176	2349616	+
isolate 13	1351.364.con.0001	2251	36	fig|1351.364.peg.2251	hypothetical protein	2375706	2375816	+
isolate 13	1351.364.con.0001	2255	46	fig|1351.364.peg.2255	hypothetical protein	2377588	2377728	+
isolate 13	1351.364.con.0001	2258	127	fig|1351.364.peg.2258	Conserved domain protein	2383233	2383619	+
isolate 13	1351.364.con.0001	2259	85	fig|1351.364.peg.2259	orf6	2383765	2384025	+
isolate 13	1351.364.con.0001	2262	422	fig|1351.364.peg.2262	Conserved domain protein	2385820	2387091	+
isolate 13	1351.364.con.0001	2263	204	fig|1351.364.peg.2263	FIG00631362: hypothetical protein	2387094	2387711	+
isolate 13	1351.364.con.0001	2264	137	fig|1351.364.peg.2264	FIG00630856: hypothetical protein	2387695	2388111	+
isolate 13	1351.364.con.0001	2265	103	fig|1351.364.peg.2265	orf13	2388111	2388425	+
isolate 13	1351.364.con.0001	2266	343	fig|1351.364.peg.2266	FIG00629863: hypothetical protein	2388418	2389452	+
isolate 13	1351.364.con.0001	2267	85	fig|1351.364.peg.2267	FIG00631102: hypothetical protein	2389457	2389717	+
isolate 13	1351.364.con.0001	2268	128	fig|1351.364.peg.2268	FIG00633318: hypothetical protein	2389717	2390106	+
isolate 13	1351.364.con.0001	2269	157	fig|1351.364.peg.2269	hypothetical protein	2390144	2390620	+
isolate 13	1351.364.con.0001	2272	111	fig|1351.364.peg.2272	putative lipoprotein	2393787	2394125	+
isolate 13	1351.364.con.0001	2275	56	fig|1351.364.peg.2275	unknown	2398730	2398900	-
isolate 13	1351.364.con.0001	2288	60	fig|1351.364.peg.2288	hypothetical protein	2407269	2407454	-
isolate 13	1351.364.con.0001	2289	108	fig|1351.364.peg.2289	Cell wall surface anchor family protein	2407484	2407813	+
isolate 13	1351.364.con.0001	2294	138	fig|1351.364.peg.2294	putative membrane protein	2411974	2412393	+
isolate 13	1351.364.con.0001	2303	186	fig|1351.364.peg.2303	FIG00627395: hypothetical protein	2421536	2422099	+
isolate 13	1351.364.con.0001	2304	154	fig|1351.364.peg.2304	FIG00630204: hypothetical protein	2422536	2423003	+
isolate 13	1351.364.con.0001	2306	45	fig|1351.364.peg.2306	nisin-resistance protein, putative	2423964	2424101	+
isolate 13	1351.364.con.0001	2310	1544	fig|1351.364.peg.2310	Surface protein Rib	2425847	2430484	+
isolate 13	1351.364.con.0001	2342	96	fig|1351.364.peg.2342	cytolysin immunity CylI	2459862	2460155	+
isolate 13	1351.364.con.0001	2344	117	fig|1351.364.peg.2344	FIG00630661: hypothetical protein	2461473	2461829	+
isolate 13	1351.364.con.0001	2345	90	fig|1351.364.peg.2345	hypothetical protein	2461976	2462251	+
isolate 13	1351.364.con.0001	2346	96	fig|1351.364.peg.2346	hypothetical protein	2462296	2462589	+
isolate 13	1351.364.con.0001	2347	50	fig|1351.364.peg.2347	FIG00633171: hypothetical protein	2462599	2462751	+
isolate 13	1351.364.con.0001	2348	51	fig|1351.364.peg.2348	FIG00633171: hypothetical protein	2462753	2462908	+
isolate 13	1351.364.con.0001	2349	80	fig|1351.364.peg.2349	FIG00633171: hypothetical protein	2462918	2463163	+
isolate 13	1351.364.con.0001	2350	557	fig|1351.364.peg.2350	Potassium-transporting ATPase A chain (EC 3.6.3.12) (TC 3.A.3.7.1)	2463649	2465325	+
isolate 13	1351.364.con.0001	2352	175	fig|1351.364.peg.2352	Potassium-transporting ATPase C chain (EC 3.6.3.12) (TC 3.A.3.7.1)	2467385	2467915	+
isolate 13	1351.364.con.0001	2353	855	fig|1351.364.peg.2353	Osmosensitive K+ channel histidine kinase KdpD (EC 2.7.3.-)	2467984	2470554	+
isolate 13	1351.364.con.0001	2355	39	fig|1351.364.peg.2355	hypothetical protein	2474809	2474928	+
isolate 13	1351.364.con.0001	2357	628	fig|1351.364.peg.2357	Collagen adhesion protein	2476343	2478232	+
isolate 13	1351.364.con.0001	2374	2217	fig|1351.364.peg.2374	FIG00629489: hypothetical protein	2492914	2499570	+
isolate 13	1351.364.con.0001	2375	53	fig|1351.364.peg.2375	hypothetical protein	2500137	2500298	+
isolate 13	1351.364.con.0001	2376	130	fig|1351.364.peg.2376	hypothetical protein	2500382	2500777	+
isolate 13	1351.364.con.0001	2377	138	fig|1351.364.peg.2377	cassette chromosome recombinase B1	2501240	2501659	+
isolate 13	1351.364.con.0001	2378	60	fig|1351.364.peg.2378	hypothetical protein	2501721	2501903	+
isolate 13	1351.364.con.0001	2379	173	fig|1351.364.peg.2379	putative transposase	2501900	2502424	+
isolate 13	1351.364.con.0001	2380	69	fig|1351.364.peg.2380	cassette chromosome recombinase B1	2502421	2502633	+
isolate 13	1351.364.con.0001	2381	75	fig|1351.364.peg.2381	Conserved domain protein	2502872	2503102	+
isolate 13	1351.364.con.0001	2383	213	fig|1351.364.peg.2383	Transcriptional regulator, AcrR family	2503870	2504514	-
isolate 13	1351.364.con.0001	2386	154	fig|1351.364.peg.2386	Conserved domain protein	2506480	2506947	-
isolate 13	1351.364.con.0001	2391	176	fig|1351.364.peg.2391	Co-activator of prophage gene expression IbrB	2510030	2510563	-
isolate 13	1351.364.con.0001	2392	132	fig|1351.364.peg.2392	hypothetical protein	2510575	2510976	-
isolate 13	1351.364.con.0001	2393	422	fig|1351.364.peg.2393	Co-activator of prophage gene expression IbrA	2510973	2512244	-
isolate 13	1351.364.con.0001	2394	37	fig|1351.364.peg.2394	hypothetical protein	2512887	2513000	-
isolate 13	1351.364.con.0001	2396	49	fig|1351.364.peg.2396	hypothetical protein	2513937	2514086	+
isolate 13	1351.364.con.0001	2398	103	fig|1351.364.peg.2398	transposase, IS200 family	2515204	2515518	+
isolate 13	1351.364.con.0001	2410	58	fig|1351.364.peg.2410	Oligohyaluronate lyase (EC 4.2.2.-)	2522143	2522319	+
isolate 13	1351.364.con.0001	2412	53	fig|1351.364.peg.2412	SCIFF radical SAM maturase	2524190	2524351	+
isolate 13	1351.364.con.0001	2413	117	fig|1351.364.peg.2413	FIG00629785: hypothetical protein	2524344	2524700	+
isolate 13	1351.364.con.0001	2414	628	fig|1351.364.peg.2414	FIG00631836: hypothetical protein	2525160	2527049	+
isolate 13	1351.364.con.0001	2416	42	fig|1351.364.peg.2416	FIG00631626: hypothetical protein	2528884	2529012	-
isolate 13	1351.364.con.0001	2534	45	fig|1351.364.peg.2534	hypothetical protein	2653917	2654054	-
isolate 13	1351.364.con.0001	2564	38	fig|1351.364.peg.2564	hypothetical protein	2687835	2687951	+
isolate 13	1351.364.con.0001	2641	67	fig|1351.364.peg.2641	Transcriptional regulator, Xre family	2770547	2770753	-
isolate 13	1351.364.con.0001	2714	218	fig|1351.364.peg.2714	Sulfur carrier protein adenylyltransferase ThiF	2848764	2849423	+
isolate 13	1351.364.con.0001	2715	434	fig|1351.364.peg.2715	hypothetical protein	2849424	2850731	+
isolate 13	1351.364.con.0001	2716	430	fig|1351.364.peg.2716	putative ABC transporter ATP-binding protein	2850721	2852016	+
isolate 13	1351.364.con.0001	2718	390	fig|1351.364.peg.2718	transport protein	2853673	2854848	+
isolate 13	1351.364.con.0001	2737	236	fig|1351.364.peg.2737	ABC-2 family transporter protein YydJ	2872015	2872728	-
isolate 13	1351.364.con.0001	2739	49	fig|1351.364.peg.2739	Membrane-embedded metalloprotease YydH	2873376	2873525	-
isolate 13	1351.364.con.0001	2740	37	fig|1351.364.peg.2740	hypothetical protein	2873707	2873820	-
isolate 13	1351.364.con.0001	2742	629	fig|1351.364.peg.2742	Conserved domain protein	2874887	2876779	+
isolate 13	1351.364.con.0001	2777	278	fig|1351.364.peg.2777	Isoleucyl-tRNA synthetase (EC 6.1.1.5)	2906227	2907066	+
isolate 13	1351.364.con.0001	2778	132	fig|1351.364.peg.2778	Isoleucyl-tRNA synthetase (EC 6.1.1.5)	2907072	2907473	+
isolate 13	1351.364.con.0001	2779	45	fig|1351.364.peg.2779	Isoleucyl-tRNA synthetase (EC 6.1.1.5)	2907439	2907576	+
isolate 13	1351.364.con.0001	2780	93	fig|1351.364.peg.2780	Isoleucyl-tRNA synthetase (EC 6.1.1.5)	2907570	2907854	+
isolate 13	1351.364.con.0001	2782	74	fig|1351.364.peg.2782	Isoleucyl-tRNA synthetase (EC 6.1.1.5)	2908757	2908984	+
isolate 13	1351.364.con.0001	2783	84	fig|1351.364.peg.2783	hypothetical protein	2909745	2910002	+
isolate 13	1351.364.con.0001	2784	66	fig|1351.364.peg.2784	hypothetical protein	2910160	2910363	+
isolate 13	1351.364.con.0001	2786	34	fig|1351.364.peg.2786	Glucose-6-phosphate 1-dehydrogenase (EC 1.1.1.49)	2911828	2911932	-
isolate 13	1351.364.con.0001	2790	75	fig|1351.364.peg.2790	Oxidoreductase, Gfo/Idh/MocA family	2914171	2914401	+
isolate 13	1351.364.con.0001	2791	43	fig|1351.364.peg.2791	Oxidoreductase, Gfo/Idh/MocA family	2914358	2914489	+
isolate 13	1351.364.con.0001	2793	91	fig|1351.364.peg.2793	Oxidoreductase, Gfo/Idh/MocA family	2914835	2915113	+
isolate 13	1351.364.con.0001	2795	73	fig|1351.364.peg.2795	ATP-dependent RNA helicase YfmL	2915965	2916189	+
isolate 13	1351.364.con.0001	2796	31	fig|1351.364.peg.2796	NtrC family Transcriptional regulator, ATPase domain	2916397	2916492	+
isolate 13	1351.364.con.0001	2797	131	fig|1351.364.peg.2797	NtrC family Transcriptional regulator, ATPase domain	2917119	2917517	+
isolate 13	1351.364.con.0001	2798	58	fig|1351.364.peg.2798	NtrC family Transcriptional regulator, ATPase domain	2917520	2917696	+
isolate 13	1351.364.con.0002	2803	209	fig|1351.364.peg.2803	OrfI protein	4010	4642	-
isolate 13	1351.364.con.0002	2807	112	fig|1351.364.peg.2807	bacteriocin immunity protein	6605	6946	-
isolate 13	1351.364.con.0002	2808	70	fig|1351.364.peg.2808	BacA	6947	7162	-
isolate 13	1351.364.con.0002	2816	311	fig|1351.364.peg.2816	FIG00628721: hypothetical protein	9900	10838	+
isolate 13	1351.364.con.0002	2817	199	fig|1351.364.peg.2817	Fic domain protein, HP1159 type	11103	11705	+
isolate 13	1351.364.con.0002	2821	248	fig|1351.364.peg.2821	Replication initiation protein, topisomerase	14295	15044	-
isolate 13	1351.364.con.0002	2825	78	fig|1351.364.peg.2825	Copper chaperone	17396	17635	-
isolate 13	1351.364.con.0002	2832	68	fig|1351.364.peg.2832	FIG00629019: hypothetical protein	22582	22791	-
isolate 13	1351.364.con.0002	2833	126	fig|1351.364.peg.2833	FIG00629191: hypothetical protein	22982	23365	+
isolate 13	1351.364.con.0002	2853	93	fig|1351.364.peg.2853	Replication initiation protein, topisomerase	45493	45777	+
isolate 13	1351.364.con.0002	2854	214	fig|1351.364.peg.2854	Chloramphenicol acetyltransferase (EC 2.3.1.28)	45912	46559	+
isolate 13	1351.364.con.0002	2855	420	fig|1351.364.peg.2855	Plasmid recombination enzyme	46849	48111	+
isolate 13	1351.364.con.0002	2857	74	fig|1351.364.peg.2857	Pheromone binding protein TraC/PrgZ	48889	49116	-
isolate 13	1351.364.con.0002	2863	209	fig|1351.364.peg.2863	OrfI protein	54717	55349	-
isolate 13	1351.364.con.0002	2867	112	fig|1351.364.peg.2867	bacteriocin immunity protein	57312	57653	-
isolate 13	1351.364.con.0002	2868	70	fig|1351.364.peg.2868	BacA	57654	57869	-
isolate 13	1351.364.con.0002	2876	249	fig|1351.364.peg.2876	FIG00628721: hypothetical protein	60607	61359	+
isolate 13	1351.364.con.0002	2877	53	fig|1351.364.peg.2877	FIG00628721: hypothetical protein	61380	61541	+
isolate 13	1351.364.con.0002	2878	52	fig|1351.364.peg.2878	Fic domain protein, HP1159 type	61985	62143	+
isolate 13	1351.364.con.0002	2881	165	fig|1351.364.peg.2881	Replication initiation protein, topisomerase	64767	65267	-
