# Supplementary material for: Characterization of Multi-Drug Resistant Enterococcus faecalis Isolated from Cephalic Recording Chambers in Research Macaques (Macaca spp.)
Source: PLoS One. 2017 Jan 12;12(1):e0169293. doi: 10.1371/journal.pone.0169293 (PMC5231353; doi:10.1371/journal.pone.0169293)
Supplement: S4 Table — (XLSX) [file pone.0169293.s005.xlsx]

## Sheet: Sheet1
Experiment	Isolate	ST	OD600	OD570	Expeirmental Replicate	Normalized OD570
1	1	4	0.461	0.317	1	0.687636
1	2	55	0.346	0.434	1	1.25434
1	3	55	0.356	0.917	1	2.57584
1	4	4	0.603	1.061	1	1.75954
1	5	330	0.444	3.701	1	8.33559
1	6	55	0.533	0.901	1	1.69043
1	7	55	0.551	0.85	1	1.54265
1	8	55	0.514	0.673	1	1.30934
1	9	4	0.589	1.315	1	2.2326
1	10	4	0.506	1.19	1	2.35178
1	11	55	0.545	1.19	1	1.42752
1	12	55	0.516	0.748	1	1.44961
1	13	4	0.64	1.059	1	1.65469
1	14	4	0.426	1.63	1	3.82629
1	15	4	0.552	1.082	1	1.96014
1	ATCC_29212	30	0.431	0.815	1	1.89095
2	1	4	0.606	0.597	1	0.985149
2	2	55	0.559	0.743	1	1.32916
2	3	55	0.413	0.843	1	2.04116
2	4	4	0.694	0.923	1	1.32997
2	5	330	0.501	3.203	1	6.39321
2	6	55	0.667	1.124	1	1.68516
2	7	55	0.617	0.934	1	1.51378
2	8	55	0.668	0.872	1	1.30539
2	9	4	0.52	0.943	1	1.81346
2	10	4	0.473	1.304	1	2.75687
2	11	55	0.5	1.231	1	2.462
2	12	55	0.527	1.022	1	1.93928
2	13	4	0.522	1.626	1	3.11494
2	14	4	0.576	1.341	1	2.32812
2	15	4	0.427	1.091	1	2.55504
2	ATCC_29212	30	0.688	0.666	1	0.968023
1	1	4	0.461	0.433	2	0.939262
1	2	55	0.346	0.484	2	1.39884
1	3	55	0.356	0.585	2	1.64326
1	4	4	0.603	1.025	2	1.69983
1	5	330	0.444	3.641	2	8.20045
1	6	55	0.533	0.931	2	1.74672
1	7	55	0.551	0.743	2	1.34846
1	8	55	0.514	0.697	2	1.35603
1	9	4	0.589	1.261	2	2.14092
1	10	4	0.506	0.914	2	1.80632
1	11	55	0.545	0.914	2	1.18716
1	12	55	0.516	0.743	2	1.43992
1	13	4	0.64	1.345	2	2.10156
1	14	4	0.426	1.797	2	4.21831
1	15	4	0.552	1.03	2	1.86594
1	ATCC_29212	30	0.431	0.738	2	1.7123
2	1	4	0.606	0.568	2	0.937294
2	2	55	0.559	0.723	2	1.29338
2	3	55	0.413	0.759	2	1.83777
2	4	4	0.694	1.006	2	1.44957
2	5	330	0.501	3.158	2	6.30339
2	6	55	0.667	1.072	2	1.6072
2	7	55	0.617	0.862	2	1.39708
2	8	55	0.668	0.963	2	1.44162
2	9	4	0.52	0.952	2	1.83077
2	10	4	0.473	1.1	2	2.32558
2	11	55	0.5	1.014	2	2.028
2	12	55	0.527	0.925	2	1.75522
2	13	4	0.522	1.225	2	2.34674
2	14	4	0.576	1.461	2	2.53646
2	15	4	0.427	1.24	2	2.90398
2	ATCC_29212	30	0.688	0.792	2	1.15116
1	1	4	0.461	0.369	3	0.800434
1	2	55	0.346	0.45	3	1.30058
1	3	55	0.356	0.572	3	1.60674
1	4	4	0.603	0.935	3	1.55058
1	5	330	0.444	3.569	3	8.03829
1	6	55	0.533	0.878	3	1.64728
1	7	55	0.551	0.72	3	1.30672
1	8	55	0.514	0.731	3	1.42218
1	9	4	0.589	1.126	3	1.91171
1	10	4	0.506	0.898	3	1.7747
1	11	55	0.545	0.898	3	1.2422
1	12	55	0.516	0.829	3	1.60659
1	13	4	0.64	1.377	3	2.15156
1	14	4	0.426	1.123	3	2.63615
1	15	4	0.552	1.253	3	2.26993
1	ATCC_29212	30	0.431	0.896	3	2.07889
2	1	4	0.606	0.758	3	1.25083
2	2	55	0.559	0.575	3	1.02862
2	3	55	0.413	0.592	3	1.43341
2	4	4	0.694	1.095	3	1.57781
2	5	330	0.501	3.594	3	7.17365
2	6	55	0.667	0.901	3	1.35082
2	7	55	0.617	0.834	3	1.3517
2	8	55	0.668	1.087	3	1.62725
2	9	4	0.52	1.083	3	2.08269
2	10	4	0.473	1.07	3	2.26216
2	11	55	0.5	0.846	3	1.692
2	12	55	0.527	0.836	3	1.58634
2	13	4	0.522	1.316	3	2.52107
2	14	4	0.576	1.959	3	3.40104
2	15	4	0.427	1.073	3	2.51288
2	ATCC_29212	30	0.688	1.122	3	1.63081
